# Supplementary material for: PolyA-miner: accurate assessment of differential alternative poly-adenylation from 3′Seq data using vector projections and non-negative matrix factorization
Source: Nucleic Acids Res. 2020 May 28;48(12):e69. doi: 10.1093/nar/gkaa398 (PMC7337927; doi:10.1093/nar/gkaa398)
Supplement: gkaa398_Supplemental_Files [file gkaa398_supplemental_files.zip]

Archive with 4 entries (4 files):
- PolyA-miner_SupplementaryFigures.pdf
- Supplemental_Figure_Table_Legends.docx
- Supplementary_methods_Revision.docx
- SupTables.xlsx
