# Supplementary material for: PolyA-miner: accurate assessment of differential alternative poly-adenylation from 3′Seq data using vector projections and non-negative matrix factorization
Source: Nucleic Acids Res. 2020 May 28;48(12):e69. doi: 10.1093/nar/gkaa398 (PMC7337927; doi:10.1093/nar/gkaa398)
Supplement: gkaa398_Supplemental_Files [file gkaa398_supplemental_files.zip › SupTables.xlsx]

## Sheet: Table S1
Table S1: 3’ UTR changes in NUDT21 KD data set predicted using PolyA-miner
Gene	No. APAsites	APAsites	APAsitesScores	MaxAPASwitch	CP	TP	CD	TD	LR	Stability	Pvalue	Adj-Pvalue	Class
AAED1	2	chr9_96639577_96639628_-; chr9_96641251_96641302_-	0.3823986247345535; 0.38239862473455366	2	0.352121	0.73452	0.647879	0.26548	10.3653	0.613757	0.00561316	0.0169427	Short
AARS	2	chr16_70252298_70252349_-; chr16_70252385_70252436_-	0.07027098816380511; 0.07027098816380517	2	0.728022	0.798293	0.271978	0.201707	0.578294	0.403183	0.748902	1	Short
AARS2	2	chr6_44298731_44298782_-; chr6_44299560_44299611_-	0.12103174603174593; 0.12103174603174605	2	0.448413	0.327381	0.551587	0.672619	0.258522	0.341076	0.878744	1	Long
AASDH	2	chr4_56338290_56338341_-; chr4_56338373_56338424_-	0.2515151515151516; 0.2515151515151515	1	0.696078	0.444563	0.303922	0.555437	5.26801	0.380739	0.0717905	0.174688	Long
AASDHPPT	3	chr11_106096940_106096991_+; chr11_106098543_106098594_+; chr11_106098644_106098695_+	0.5769951499118164; 0.2727102372935707; 0.304284912618246	1	0.287202	0.864198	0.372186	0.0679012	10.3666	0.701649	0.0056096	0.0169427	Short
AASS	3	chr7_122073544_122073595_-; chr7_122076373_122076424_-; chr7_122076479_122076530_-	0.8428885630498534; 0.15378787878787875; 0.6891006842619746	1	0.0215054	0.710606	0.857283	0.0143939	140.011	0.985075	3.95321e-31	1.12981e-29	Short
ABCC1	2	chr16_16142938_16142989_+; chr16_16142998_16143049_+	0.03971291866028698; 0.039712918660287144	2	0.475439	0.515152	0.524561	0.484848	0.211663	0.376206	0.899576	1	Short
ABCD3	3	chr1_94518400_94518451_+; chr1_94518481_94518532_+; chr1_94518612_94518663_+	0.026322665518676736; 0.0018322231557520996; 0.024490442362924553	1	0.465777	0.439455	0.0698887	0.0943791	0.597711	0.357634	0.741667	1	Long
ABCD4	2	chr14_74285982_74286033_-; chr14_74286052_74286148_-	0.02913475840656793; 0.029134758406567984	2	0.493151	0.522285	0.506849	0.477715	1.35731	0.475429	0.507298	0.855767	Short
ABCE1	4	chr4_145127840_145127891_+; chr4_145128901_145128952_+; chr4_145129049_145129100_+; chr4_145129109_145129160_+	0.08653574161911481; 0.12950747322359063; 0.09382362077830153; 0.12221959406440386	2	0.0864865	0.173022	0.408846	0.286626	-0.0926538	0.45034	1	1	Short
ABCF1	2	chr6_30591261_30591346_+; chr6_30591380_30591431_+	0.04862271245329719; 0.04862271245329719	1	0.79127	0.839893	0.20873	0.160107	-0.0631272	0.369501	1	1	Short
ABCF3	2	chr3_184193954_184194005_+; chr3_184194401_184194452_+	0.0009932659932658794; 0.0009932659932660182	2	0.81734	0.818333	0.18266	0.181667	0.886627	0.337366	0.641906	0.969775	Short
ABHD10	2	chr3_111991925_111991976_+; chr3_111993317_111993368_+	0.35670218455102176; 0.35670218455102176	1	0.123312	0.480014	0.876688	0.519986	58.1607	0.933442	2.34725e-13	2.41009e-12	Short
ABHD13	3	chr13_108230247_108230298_+; chr13_108230301_108230352_+; chr13_108230859_108230910_+	0.3973947154619423; 0.14118495883201768; 0.2562097566299247	1	0.445009	0.842404	0.263012	0.00680272	12.8279	0.693548	0.00163856	0.00544609	Short
ABHD17C	3	chr15_80755236_80755287_+; chr15_80755288_80755339_+; chr15_80755570_80755621_+	0.37650296553758855; 0.08195281833230907; 0.45845578386989766	3	0.170153	0.546656	0.808866	0.35041	60.7676	0.912837	6.37518e-14	6.66793e-13	Short
ABHD2	4	chr15_89195700_89195751_+; chr15_89196576_89196627_+; chr15_89196918_89196969_+; chr15_89202304_89202355_+	0.45492275294929907; 0.07239474992303441; 0.03022986624397595; 0.49708763662835753	4	0.185732	0.640655	0.671558	0.174471	82.1308	0.956026	1.46392e-18	2.19686e-17	Short
ABI1	4	chr10_26746853_26746943_-; chr10_26747811_26747862_-; chr10_26747876_26747927_-; chr10_26748182_26748233_-	0.1590870422242971; 0.164720406681191; 0.05646228861915131; 0.38026973752463955	4	0.0219525	0.402222	0.284272	0.125185	8.84955	0.62	0.0119769	0.0341209	Short
ABI2	5	chr2_203427473_203427524_+; chr2_203427547_203427598_+; chr2_203431671_203431722_+; chr2_203432048_203432099_+; chr2_203432118_203432169_+	0.43459711963920716; 0.11130157525540432; 0.36714622392067253; 0.08767555521486062; 0.09107691575907831	1	0.106443	0.541041	0.152297	0.0612202	97.3374	0.973597	7.30226e-22	1.34284e-20	Short
ABL2	3	chr1_179099330_179099381_-; chr1_179099388_179099439_-; chr1_179107599_179107650_-	0.11309159072927402; 0.16793041708913664; 0.2810220078184107	3	0.238111	0.519133	0.273894	0.160803	2.29886	0.535559	0.316817	0.614329	Short
ABRACL	3	chr6_139042924_139042975_+; chr6_139043065_139043116_+; chr6_139043248_139043299_+	0.2660455486542443; 0.2025415547039044; 0.46858710335814885	3	0	0.266046	0.949954	0.481366	15.6055	0.77454	0.000408603	0.00152656	Short
AC004386.1	2	chrX_74376083_74376134_-; chrX_74376192_74376243_-	0.009581041030498616; 0.009581041030498616	1	0.516794	0.507213	0.483206	0.492787	0.0940174	0.386207	0.954079	1	Long
AC005229.4	3	chr7_148697267_148697318_-; chr7_148697338_148697389_-; chr7_148697898_148697949_-	0.19308469308469314; 0.35392385392385395; 0.547008547008547	3	0	0.547009	0.393939	0.200855	2.57423	0.50057	0.276067	0.550998	Short
AC008735.2	2	chr19_55653114_55653165_-; chr19_55674697_55674748_-	0.03227940140252323; 0.03227940140252317	1	0.916502	0.948782	0.0834976	0.0512182	4.31521	0.395089	0.115602	0.265594	Short
AC016739.1	2	chr2_176200860_176200911_-; chr2_176200956_176201007_-	0.0028690876924888364; 0.00286908769248867	1	0.496382	0.493513	0.503618	0.506487	1.93958	0.385845	0.379163	0.700703	Long
AC026979.3	2	chr8_30155829_30155880_-; chr8_30155990_30156041_-	0.03549585567129426; 0.03549585567129443	2	0.752423	0.787919	0.247577	0.212081	2.81194	0.308108	0.245129	0.503845	Short
AC027288.3	2	chr12_79450137_79450188_-; chr12_79451980_79452031_-	0.4042858246564921; 0.40428582465649227	2	0.796099	0.391813	0.203901	0.608187	0.247919	0.558205	0.883416	1	Long
AC090114.2	2	chr7_128526270_128526321_-; chr7_128527715_128527766_-	0.21525974025974032; 0.21525974025974043	2	0.483333	0.698593	0.516667	0.301407	0.113858	0.331746	0.944661	1	Short
AC092718.4	2	chr16_81031267_81031318_+; chr16_81031432_81031483_+	0.002191142191142137; 0.002191142191142248	2	0.307273	0.309464	0.692727	0.690536	1.29432	0.322034	0.52353	0.871643	Short
AC098614.1	2	chr3_27635300_27635351_+; chr3_27635389_27635440_+	0.002669195352617393; 0.0026691953526174483	2	0.471181	0.473851	0.528819	0.526149	0.579581	0.372698	0.74842	1	Short
AC246787.1	2	chr14_105978456_105978507_-; chr14_105978707_105978758_-	0.015369977433278836; 0.015369977433278836	1	0.14722	0.16259	0.85278	0.83741	12.9412	0.423374	0.00154831	0.00518454	Short
ACAA2	2	chr18_49783504_49783555_-; chr18_49783561_49783612_-	0.0; 0.0	1	0.5	0.5	0.5	0.5	0.905258	0.403996	0.635954	0.964029	NA
ACACA	2	chr17_37084997_37085048_-; chr17_37085459_37085510_-	0.09681465821000701; 0.09681465821000705	2	0.0968147	0	0.903185	1	7.02489	0.62552	0.029824	0.0785791	Long
ACAD8	3	chr11_134265609_134265660_+; chr11_134265693_134265744_+; chr11_134265778_134265855_+	0.16329966329966328; 0.12961605300314982; 0.29291571630281316	3	0.00925926	0.172559	0.733572	0.440657	1.32873	0.441286	0.514601	0.862215	Short
ACAD9	2	chr3_128912963_128913014_+; chr3_128913034_128913114_+	0.06785714285714295; 0.06785714285714284	1	0.634921	0.702778	0.365079	0.297222	2.69068	0.315789	0.260451	0.527128	Short
ACADM	3	chr1_75763170_75763221_+; chr1_75763339_75763390_+; chr1_75763443_75763494_+	0.16917484181745668; 0.057976465166286295; 0.22715130698374308	3	0.0844048	0.25358	0.539321	0.312169	0.516993	0.567568	0.772212	1	Short
ACAP2	2	chr3_195274745_195274796_-; chr3_195278795_195278846_-	0.4024359845298061; 0.40243598452980595	1	0.456081	0.858517	0.543919	0.141483	0.251551	0.549784	0.881813	1	Short
ACAT2	3	chr6_159778795_159778846_+; chr6_159778847_159778945_+; chr6_159779000_159779084_+	0.032558473619556536; 0.04578194489579865; 0.078340418515355	3	0.111175	0.143733	0.740578	0.662238	0.45401	0.437824	0.796917	1	Short
ACBD3	4	chr1_226138949_226139000_-; chr1_226144679_226144730_-; chr1_226144936_226144987_-; chr1_226145765_226145816_-	0.022954328388717957; 0.12497795125705097; 0.05758740044584665; 0.20551968009161561	4	0.0241451	0.229665	0.0613056	0.0383513	1.27562	0.309038	0.528449	0.877553	Short
ACER3	3	chr11_77020522_77020573_+; chr11_77022878_77022929_+; chr11_77026746_77026797_+	0.4074587795169672; 0.2218886961163753; 0.18557008340059186	1	0.560667	0.968126	0.19357	0.008	25.6635	0.861685	2.67449e-06	1.35905e-05	Short
ACLY	3	chr17_41866896_41866973_-; chr17_41867115_41867166_-; chr17_41867573_41867624_-	0.6371156500626058; 0.07238485578302457; 0.5647307942795813	1	0.0344238	0.599155	0.954619	0.317503	48.1011	0.931596	3.589e-11	2.93331e-10	Short
ACO1	2	chr9_32450682_32450733_+; chr9_32450785_32450836_+	0.012405862657860811; 0.012405862657860589	1	0.554568	0.542162	0.445432	0.457838	4.65852	0.387707	0.0973675	0.228737	Long
ACO2	2	chr22_41528755_41528886_+; chr22_41528923_41528974_+	0.035046933539766734; 0.035046933539766734	1	0.583258	0.548211	0.416742	0.451789	30.7374	0.632197	2.11575e-07	1.20935e-06	Long
ACOT9	3	chrX_23701055_23701106_-; chrX_23701140_23701191_-; chrX_23703677_23703728_-	0.07993166963755197; 0.07993166963755197; 0.159863339275104	3	0.367914	0.527778	0.316043	0.236111	0.735446	0.327152	0.692309	1	Short
ACOX1	3	chr17_75941521_75941572_-; chr17_75942878_75942929_-; chr17_75945581_75945665_-	0.16613908479580122; 0.2160078727242906; 0.049868787928489366	2	0.466108	0.416239	0.316139	0.15	0.089402	0.343354	0.956283	1	NA
ACOX3	2	chr4_8366351_8366431_-; chr4_8366438_8366534_-	0.19682539682539682; 0.4698412698412699	2	0.580952	0.333333	0.419048	0.666667	35.1875	0.568743	2.28627e-08	1.42677e-07	Long
ACP1	3	chr2_277457_277508_+; chr2_278147_278198_+; chr2_278232_278283_+	0.33948618057545776; 0.17171547687550015; 0.16777070369995775	1	0.580511	0.919997	0.209745	0.0419738	55.5337	0.936791	8.73012e-13	8.4241e-12	Short
ACSL1	2	chr4_184755595_184755646_-; chr4_184755697_184755748_-	0.027616104195485713; 0.027616104195485547	1	0.479075	0.506691	0.520925	0.493309	7.74756	0.525597	0.0207796	0.0562693	Short
ACSL3	3	chr2_222941725_222941824_+; chr2_222942187_222942238_+; chr2_222944573_222944656_+	0.45920595881478277; 0.3782024162742995; 0.0810035425404833	1	0.197352	0.656558	0.0835481	0.00254453	140.011	0.985075	3.95321e-31	1.12981e-29	Short
ACSL4	3	chrX_109641335_109641386_-; chrX_109643037_109643088_-; chrX_109643997_109644048_-	0.44231864978347685; 0.2457936504901434; 0.19652499929333345	1	0.00164204	0.198167	0.864829	0.42251	24.4223	0.84434	4.97473e-06	2.46648e-05	Short
ACTB	2	chr7_5527342_5527393_-; chr7_5527668_5527719_-	0.03501376921880914; 0.035013769218809276	2	0.770711	0.805725	0.229289	0.194275	0.0392193	0.33418	0.980581	1	Short
ACTG1	2	chr17_81509971_81510022_-; chr17_81510074_81510236_-	0.001508161288380161; 0.0015081612883801054	1	0.447894	0.446386	0.552106	0.553614	2.15264	0.349133	0.340847	0.647221	Long
ACTL6A	2	chr3_179588231_179588282_+; chr3_179588309_179588407_+	0.04862338535559191; 0.04862338535559185	1	0.371921	0.420545	0.628079	0.579455	0.112144	0.381161	0.945471	1	Short
ACTN1	2	chr14_68874187_68874238_-; chr14_68874320_68874371_-	0.0059677907563851496; 0.005967790756385205	2	0.941661	0.947629	0.0583392	0.0523714	0.494315	0.364341	0.781018	1	Short
ACTN4	2	chr19_38730151_38730202_+; chr19_38730480_38730531_+	0.016305759340690854; 0.016305759340690784	1	0.0562543	0.07256	0.943746	0.92744	0.52329	0.356742	0.769784	1	Short
ACTR1A	3	chr10_102479229_102479280_-; chr10_102480801_102480852_-; chr10_102480855_102480906_-	0.1804771664110577; 0.08917701208026349; 0.09130015433079425	1	0.160741	0.252041	0.676395	0.495918	2.89928	0.510519	0.234655	0.485429	Short
ACTR2	6	chr2_65268707_65268758_+; chr2_65269766_65269817_+; chr2_65269857_65269908_+; chr2_65270109_65270160_+; chr2_65270880_65270931_+; chr2_65271202_65271253_+	0.08703817525802302; 0.026676451594961084; 0.019142465989374344; 0.0007584843198945868; 0.02753183767607717; 0.06950957966965932	1	0.0213139	0.108352	0.49747	0.42796	1.64595	0.439433	0.439123	0.774811	Short
ACTR3	3	chr2_113958095_113958146_+; chr2_113958206_113958257_+; chr2_113958543_113958594_+	0.16558102687759357; 0.007901854201474073; 0.1734828810790675	3	0.519389	0.68497	0.280044	0.106561	3.33111	0.52907	0.189086	0.403436	Short
ACTR3B	2	chr7_152854931_152854982_+; chr7_152855323_152855374_+	0.8260000868696521; 0.826000086869652	1	0.111888	0.937888	0.888112	0.0621118	117.848	0.976936	2.5676e-26	5.84814e-25	Short
ACTR6	2	chr12_100224138_100224189_+; chr12_100224370_100224421_+	0.2695360195360195; 0.26953601953601947	1	0.0555556	0.325092	0.944444	0.674908	0.995721	0.447846	0.60783	0.943205	Short
ACTR8	3	chr3_53868496_53868547_-; chr3_53868586_53868637_-; chr3_53868653_53868704_-	0.09168894830659538; 0.17498514557338088; 0.2666740938799762	3	0.362745	0.629419	0.328431	0.236742	0.0125565	0.406832	0.993741	1	Short
ACVR1B	3	chr12_51995590_51995641_+; chr12_51996957_51997008_+; chr12_51997027_51997078_+	0.47177201809609914; 0.2120764852385258; 0.2596955328575734	1	0.0471464	0.518918	0.476427	0.216731	0.145508	0.565957	0.929829	1	Short
ACVR2A	3	chr2_147927697_147927748_+; chr2_147927771_147927822_+; chr2_147927896_147927947_+	0.16618224770398687; 0.11825463184158846; 0.047927615862398465	1	0.267857	0.434039	0.324405	0.276477	0.433146	0.367832	0.805274	1	Short
ACVR2B	3	chr3_38483851_38483902_+; chr3_38492979_38493030_+; chr3_38493091_38493142_+	0.7799145299145298; 0.4668803418803419; 0.3130341880341881	1	0.025641	0.805556	0.410256	0.0972222	79.061	0.965404	6.79405e-18	9.67775e-17	Short
ADAL	5	chr15_43351913_43351964_+; chr15_43351984_43352035_+; chr15_43352065_43352116_+; chr15_43352138_43352189_+; chr15_43353847_43353898_+	0.07115441193058104; 0.1181667309091213; 0.2571820727371337; 0.1565028278193715; 0.6030060433962074	5	0.0967742	0.167929	0.69086	0.0878542	3.22513	0.627737	0.199376	0.421981	Short
ADAM10	5	chr15_58587087_58587138_-; chr15_58595394_58595445_-; chr15_58595446_58595497_-; chr15_58596970_58597021_-; chr15_58597163_58597239_-	0.04134602716571586; 0.22834153266097834; 0.37070640483243866; 0.1620034103840322; 0.47839055427510074	5	0.0529242	0.531315	0.0562174	0.0148714	140.011	0.985075	3.95321e-31	1.12981e-29	Short
ADAM12	4	chr10_126012391_126012442_-; chr10_126015269_126015320_-; chr10_126015367_126015418_-; chr10_126017137_126017188_-	0.47245392991763224; 0.12591325794592584; 0.18138393575433182; 0.77975112361789	4	0.119142	0.898893	0.489998	0.0175439	29.4707	0.88	3.9858e-07	2.22127e-06	Short
ADAM17	3	chr2_9488448_9488537_-; chr2_9488583_9488634_-; chr2_9489887_9489938_-	0.3434329611916669; 0.38503919896524996; 0.04160623777358322	2	0.0201071	0.0617133	0.495365	0.838798	68.7507	0.941842	1.17754e-15	1.43576e-14	NA
ADAM23	3	chr2_206617910_206617961_+; chr2_206618415_206618466_+; chr2_206618925_206618976_+	0.41835357624831304; 0.03705578047683317; 0.4554093567251462	3	0.120108	0.538462	0.483187	0.0277778	48.2695	0.914516	3.29915e-11	2.72119e-10	Short
ADAM9	2	chr8_39104851_39104902_+; chr8_39104950_39105001_+	0.08701111709787634; 0.08701111709787629	1	0.483992	0.571003	0.516008	0.428997	2.93746	0.504414	0.230217	0.478012	Short
ADAMTS1	6	chr21_26836287_26836338_-; chr21_26836411_26836462_-; chr21_26836489_26836540_-; chr21_26836864_26836915_-; chr21_26836965_26837062_-; chr21_26837315_26837366_-	0.2699703552261349; 0.07759688011187393; 0.09774578631477375; 0.06304195970225847; 0.13529654990189072; 0.05148293941908594	1	0.0950658	0.146549	0.360677	0.0907064	8.57044	0.697015	0.0137706	0.0386662	Short
ADAR	2	chr1_154582067_154582118_-; chr1_154582294_154582345_-	0.0005728478287417849; 0.0005728478287417432	1	0.123961	0.124534	0.876039	0.875466	2.15109	0.359249	0.341113	0.64745	Short
ADAT1	3	chr16_75596868_75596919_-; chr16_75599939_75599990_-; chr16_75600002_75600053_-	0.6167741488107621; 0.29893904722280007; 0.31783510158796197	1	0.0144928	0.332328	0.971014	0.35424	140.011	0.985075	3.95321e-31	1.12981e-29	Short
ADCY3	2	chr2_24819169_24819220_-; chr2_24819273_24819324_-	0.013963370029382638; 0.013963370029382527	1	0.43953	0.425566	0.56047	0.574434	1.8129	0.336815	0.403956	0.734123	Long
ADCY9	3	chr16_3962653_3962704_-; chr16_3964903_3964954_-; chr16_3965342_3965393_-	0.5148954987664665; 0.28839082064888516; 0.22650467811758132	1	0	0.226505	0.928571	0.413676	4.07887	0.519185	0.130102	0.293521	Short
ADD3	2	chr10_110133596_110133647_+; chr10_110135514_110135565_+	0.6508158508158509; 0.6508158508158508	1	0.0128205	0.663636	0.987179	0.336364	15.1457	0.724534	0.000514237	0.00187797	Short
ADGRG6	2	chr6_142446111_142446162_+; chr6_142446210_142446261_+	0.037156907915159465; 0.037156907915159465	1	0.366506	0.403663	0.633494	0.596337	3.10508	0.390104	0.211709	0.444193	Short
ADGRL2	2	chr1_81991766_81991856_+; chr1_81992372_81992423_+	0.6893383398759743; 0.6893383398759743	1	0.263043	0.952381	0.736957	0.047619	15.2097	0.777778	0.000498029	0.00182719	Short
ADH5	4	chr4_99070978_99071029_-; chr4_99071084_99071196_-; chr4_99071263_99071350_-; chr4_99072116_99072209_-	0.2011223124511012; 0.10247154034543812; 0.05729209308070949; 0.36088594587724887	4	0.605986	0.966872	0.226019	0.0248971	15.1913	0.770291	0.000502624	0.00183954	Short
ADI1	2	chr2_3498267_3498318_-; chr2_3498453_3498504_-	0.2274725274725275; 0.22747252747252755	2	0.579365	0.806838	0.420635	0.193162	5.88398	0.582633	0.0527605	0.132034	Short
ADIPOR1	3	chr1_202940832_202940883_-; chr1_202941045_202941096_-; chr1_202941503_202941554_-	0.1630193554419731; 0.07525620022709814; 0.087763155214875	1	0.0896999	0.177463	0.828273	0.665254	0.0664255	0.316024	0.967333	1	Short
ADIPOR2	2	chr12_1786215_1786266_+; chr12_1788623_1788674_+	0.2006011743487964; 0.20060117434879632	1	0.019573	0.220174	0.980427	0.779826	18.6423	0.782148	8.95122e-05	0.000371546	Short
ADK	2	chr10_74708488_74708539_+; chr10_74708656_74708707_+	0.3270234684098787; 0.32702346840987884	2	0.526807	0.85383	0.473193	0.14617	1.67893	0.549731	0.431942	0.766359	Short
ADM	2	chr11_10307107_10307188_+; chr11_10307316_10307397_+	0.3605363984674329; 0.3605363984674329	1	0.144444	0.504981	0.855556	0.495019	9.43465	0.634943	0.00893906	0.0261812	Short
ADNP	2	chr20_50889048_50889099_-; chr20_50890303_50890394_-	0.29931977288066874; 0.2993197728806688	2	0.828454	0.529134	0.171546	0.470866	10.7491	0.669553	0.004633	0.0142385	Long
ADNP2	2	chr18_80138689_80138740_+; chr18_80140290_80140341_+	0.2385497973733268; 0.23854979737332682	2	0.219427	0.457977	0.780573	0.542023	5.67102	0.62552	0.0586887	0.145812	Short
ADO	2	chr10_62807285_62807336_+; chr10_62808432_62808483_+	0.060302297035434216; 0.06030229703543423	2	0.857459	0.917761	0.142541	0.0822392	6.54032	0.454128	0.0380003	0.097656	Short
ADPGK	2	chr15_72751367_72751418_-; chr15_72751420_72751471_-	0.0008635578583764958; 0.0008635578583765513	2	0.5	0.500864	0.5	0.499136	3.52125	0.394068	0.171937	0.373962	Short
ADRM1	2	chr20_62308683_62308734_+; chr20_62308811_62308862_+	0.008036112650393057; 0.008036112650393057	1	0.259832	0.251796	0.740168	0.748204	0.87349	0.364764	0.646136	0.971042	Long
ADSL	5	chr22_40366505_40366646_+; chr22_40366661_40366748_+; chr22_40366803_40366854_+; chr22_40369216_40369267_+; chr22_40369316_40369367_+	0.30675760084085923; 0.07513342093191383; 0.05076646639612598; 0.06332595769399554; 0.11753175581882389	1	0.623662	0.930419	0.126227	0.00869565	8.56484	0.698651	0.0138092	0.0387019	Short
ADSS	3	chr1_244408494_244408545_-; chr1_244408848_244408899_-; chr1_244409468_244409519_-	0.17580862729353094; 0.057792802562986134; 0.23360142985651697	3	0.0361574	0.269759	0.371296	0.195487	16.957	0.780675	0.000207895	0.000814693	Short
AEBP2	2	chr12_19520055_19520106_+; chr12_19520173_19520224_+	0.14695517326585034; 0.1469551732658504	2	0.552218	0.405263	0.447782	0.594737	0.475467	0.440177	0.788413	1	Long
AES	2	chr19_3052910_3052961_-; chr19_3053159_3053210_-	0.07610188956331354; 0.07610188956331354	1	0.872479	0.948581	0.127521	0.0514194	0.294122	0.413431	0.863241	1	Short
AFAP1	7	chr4_7758714_7758765_-; chr4_7758877_7758928_-; chr4_7761145_7761196_-; chr4_7763006_7763089_-; chr4_7763106_7763157_-; chr4_7763194_7763245_-; chr4_7763566_7763617_-	0.23760085756001703; 0.1790029028435589; 0.003571114425142463; 0.039162490993727414; 0.09005740144993155; 0.22509906817429381; 0.0658559142107657	1	0.0503813	0.116237	0.320697	0.0830963	115.213	0.978512	9.58978e-26	2.10928e-24	Short
AFAP1L1	2	chr5_149340915_149340966_+; chr5_149341106_149341157_+	0.0859649122807018; 0.08596491228070158	1	0.3	0.385965	0.7	0.614035	0.13457	0.313043	0.934929	1	Short
AFAP1L2	3	chr10_114294830_114294881_-; chr10_114295241_114295292_-; chr10_114295317_114295368_-	0.08699633699633713; 0.012248168498168496; 0.07474816849816848	1	0.0750916	0.14984	0.80815	0.721154	0.2459	0.347958	0.884308	1	Short
AFF4	3	chr5_132875400_132875451_-; chr5_132875517_132875568_-; chr5_132880187_132880238_-	0.17673364479469622; 0.13410865057275456; 0.31084229536745084	3	0.0711604	0.382003	0.542064	0.365331	42.0184	0.901771	7.51313e-10	5.45492e-09	Short
AFG3L1P	3	chr16_89984651_89984702_+; chr16_89996513_89996564_+; chr16_89996565_89996616_+	0.27334765935383665; 0.12236366539051266; 0.150983993963324	1	0.363835	0.637183	0.31535	0.164366	0.611836	0.443077	0.736447	1	Short
AFG3L2	2	chr18_12328958_12329049_-; chr18_12329072_12329166_-	0.18594610162636038; 0.18594610162636027	1	0.738043	0.92399	0.261957	0.0760104	6.16803	0.588235	0.045775	0.11591	Short
AFTPH	2	chr2_64592323_64592374_+; chr2_64592954_64593005_+	0.1661836494699139; 0.16618364946991393	2	0.249663	0.415846	0.750337	0.584154	-0.514744	0.39951	1	1	Short
AGA	2	chr4_177430774_177430825_-; chr4_177431563_177431614_-	0.40722548618192683; 0.4072254861819268	1	0.576901	0.984127	0.423099	0.015873	9.81978	0.640764	0.0073733	0.0219245	Short
AGAP1	3	chr2_236125199_236125250_+; chr2_236126032_236126083_+; chr2_236131604_236131655_+	0.03744273021988587; 0.1500048352791914; 0.18744756549907726	3	0.621107	0.65855	0.242373	0.0549258	2.19912	0.515605	0.333017	0.636391	Short
AGAP3	2	chr7_151144315_151144366_+; chr7_151144383_151144434_+	0.0015732960337836444; 0.0015732960337837554	2	0.491919	0.490346	0.508081	0.509654	1.23202	0.361262	0.540096	0.889314	Long
AGFG1	4	chr2_227554507_227554558_+; chr2_227555036_227555122_+; chr2_227556617_227556668_+; chr2_227561166_227561217_+	0.14271235597664408; 0.16306169957174754; 0.03783575285784414; 0.2679383026905474	4	0.0170419	0.159754	0.449856	0.181918	2.21238	0.487332	0.330816	0.633216	Short
AGGF1	2	chr5_77063391_77063476_+; chr5_77065162_77065213_+	0.3746483456335672; 0.37464834563356736	2	0.583675	0.958324	0.416325	0.0416764	3.02395	0.594406	0.220474	0.459696	Short
AGK	2	chr7_141653849_141653900_+; chr7_141654094_141654145_+	0.31394300144300147; 0.31394300144300147	1	0.593254	0.907197	0.406746	0.092803	0.880479	0.538897	0.643882	0.970399	Short
AGL	2	chr1_99864505_99864556_+; chr1_99923969_99924020_+	0.15389426957223573; 0.15389426957223584	2	0.0865819	0.240476	0.913418	0.759524	-0.463221	0.557584	1	1	Short
AGO1	3	chr1_35922225_35922276_+; chr1_35924248_35924299_+; chr1_35929559_35929610_+	0.144528591006295; 0.1542575446938137; 0.009728953687518721	2	0.069086	0.213615	0.242751	0.25248	1.49017	0.325549	0.474693	0.819841	NA
AGO3	4	chr1_36056062_36056113_+; chr1_36056411_36056462_+; chr1_36071986_36072037_+; chr1_36072449_36072500_+	0.6342169028215541; 0.23817663817663826; 0.3897824397824398; 0.006257824862476016	1	0.234615	0.868832	0.100389	0.0941307	27.6758	0.834609	9.77851e-07	5.27358e-06	Short
AGPAT3	5	chr21_43983049_43983137_+; chr21_43984622_43984673_+; chr21_43985379_43985430_+; chr21_43986489_43986540_+; chr21_43987085_43987136_+	0.05825465190626524; 0.218121230337109; 0.14112428692341694; 0.01902364492313885; 0.15427524024309613	2	0.0398269	0.0980816	0.154275	0	8.56484	0.698651	0.0138092	0.0387019	Short
AGPAT5	4	chr8_6757456_6757507_+; chr8_6757957_6758008_+; chr8_6759614_6759665_+; chr8_6761399_6761450_+	0.7272632065253433; 0.11675228620178903; 0.42411269079931263; 0.18639822952424165	1	0.20469	0.931953	0.191938	0.00554017	140.011	0.985075	3.95321e-31	1.12981e-29	Short
AGPS	4	chr2_177538241_177538337_+; chr2_177539386_177539437_+; chr2_177541977_177542056_+; chr2_177543785_177543836_+	0.6211535836572071; 0.003618594119235985; 0.283186860208683; 0.34158531756775984	1	0.275501	0.896655	0.360275	0.0186892	16.4166	0.790698	0.00027238	0.0010428	Short
AGTPBP1	3	chr9_85546539_85546590_-; chr9_85546939_85546990_-; chr9_85547043_85547094_-	0.3408533223049352; 0.22694375516956158; 0.11390956713537356	1	0.15233	0.266239	0.695341	0.354487	0.181238	0.420975	0.913365	1	Short
AHCY	2	chr20_34272889_34272940_-; chr20_34280268_34280319_-	0.13686065235449532; 0.1368606523544954	2	0.822905	0.959765	0.177095	0.0402345	14.2731	0.694635	0.000795482	0.00281715	Short
AHR	5	chr7_17343100_17343151_+; chr7_17343393_17343444_+; chr7_17343517_17343568_+; chr7_17345720_17345771_+; chr7_17346096_17346147_+	0.16589100950910524; 0.13416238176855202; 0.34005593047654004; 0.21469072971079162; 0.4254185920434057	5	0.122784	0.288675	0.510958	0.0855393	50.9109	0.936378	8.80724e-12	7.61427e-11	Short
AHRR	2	chr5_438133_438184_+; chr5_438202_438285_+	0.02493453722961919; 0.024934537229619136	1	0.441198	0.466132	0.558802	0.533868	0.075928	0.379001	0.962748	1	Short
AIDA	2	chr1_222665690_222665741_-; chr1_222668013_222668064_-	0.14585185604871986; 0.1458518560487198	1	0.337209	0.191357	0.662791	0.808643	-0.173921	0.523677	1	1	Long
AIF1L	6	chr9_131120363_131120414_+; chr9_131120421_131120505_+; chr9_131121115_131121166_+; chr9_131121183_131121234_+; chr9_131121293_131121344_+; chr9_131123093_131123144_+	0.0062287107324573154; 0.051253229412021546; 0.02098537309198234; 0.027812567779065406; 0.06235870039843953; 0.02416137640595839	5	0.109182	0.11541	0.39338	0.369219	0.577499	0.305677	0.7492	1	Short
AIFM2	2	chr10_70112271_70112322_-; chr10_70113986_70114074_-	0.2741125007715396; 0.27411250077153965	2	0.44958	0.723693	0.55042	0.276307	6.64117	0.611191	0.0361317	0.0933351	Short
AIMP1	4	chr4_106347711_106347762_+; chr4_106348364_106348415_+; chr4_106348441_106348492_+; chr4_106349174_106349225_+	0.03123477191156837; 0.02940400133331822; 0.007272437884409622; 0.06791121112929623	4	0.14892	0.180155	0.0679112	0	0.621485	0.306647	0.732902	1	Short
AJUBA	2	chr14_22971814_22971865_-; chr14_22971925_22971976_-	0.09945154873543616; 0.09945154873543616	1	0.389741	0.29029	0.610259	0.70971	0.511059	0.434462	0.774506	1	Long
AK1	2	chr9_127866486_127866537_-; chr9_127867839_127867890_-	0.17160667537400207; 0.1716066753740021	2	0.650954	0.822561	0.349046	0.177439	2.19792	0.580195	0.333218	0.636505	Short
AK2	4	chr1_33007975_33008026_-; chr1_33008883_33008934_-; chr1_33009920_33009971_-; chr1_33010078_33010129_-	0.03702312238026517; 0.20999527588813302; 0.1076621658764516; 0.35468056414484994	4	0.241872	0.596552	0.314775	0.277752	2.25858	0.469636	0.323262	0.622255	Short
AK3	4	chr9_4711159_4711210_-; chr9_4711278_4711329_-; chr9_4712045_4712096_-; chr9_4712179_4712230_-	0.08441597802282004; 0.10555523737243025; 0.07449332649445944; 0.053354067144849165	2	0.207295	0.260649	0.159306	0.0748904	1.82793	0.345711	0.400932	0.730106	Short
AK6	2	chr5_69351726_69351777_-; chr5_69351793_69351844_-	0.23148148148148148; 0.10185185185185175	1	0.805556	0.638889	0.194444	0.361111	2.0822	0.374663	0.353066	0.664517	Long
AKAP1	2	chr17_57121197_57121248_+; chr17_57121293_57121344_+	0.030229842196692558; 0.030229842196692613	2	0.871315	0.841086	0.128685	0.158914	0.172381	0.348066	0.91742	1	Long
AKAP11	2	chr13_42319258_42319309_+; chr13_42323215_42323266_+	0.74343508221763; 0.7434350822176301	2	0.0487422	0.792177	0.951258	0.207823	100.407	0.975207	1.57395e-22	3.05729e-21	Short
AKAP12	2	chr6_151356723_151356774_+; chr6_151358485_151358536_+	0.11430516180388195; 0.11430516180388192	1	0.704021	0.818326	0.295979	0.181674	1.87956	0.48415	0.390713	0.716148	Short
AKAP13	3	chr15_85745291_85745425_+; chr15_85749105_85749156_+; chr15_85749304_85749355_+	0.45387133687025366; 0.00043365010596480014; 0.4543049869762187	3	0.010929	0.4648	0.641166	0.186861	3.03068	0.578659	0.219733	0.458682	Short
AKIP1	2	chr11_8919501_8919552_+; chr11_8920028_8920079_+	0.06914083192151388; 0.06914083192151393	2	0.50889	0.578031	0.49111	0.421969	1.17126	0.296296	0.556755	0.90467	Short
AKIRIN1	4	chr1_39004181_39004282_+; chr1_39005834_39005885_+; chr1_39006008_39006059_+; chr1_39007645_39007696_+	0.4827571836553873; 0.42119792726080163; 0.1054477916753366; 0.043888535280750846	1	0.0992921	0.582049	0.00892857	0.0528171	121.2	0.980132	4.80636e-27	1.12324e-25	NA
AKIRIN2	3	chr6_87674860_87674911_-; chr6_87674926_87674977_-; chr6_87675256_87675349_-	0.1181715927160108; 0.4436181359220832; 0.561789728638094	3	0.242703	0.804493	0.156867	0.0386957	108.091	0.973597	3.37569e-24	7.24724e-23	Short
AKT2	2	chr19_40231100_40231151_-; chr19_40232334_40232385_-	0.033568140065447; 0.03356814006544706	2	0.955742	0.922174	0.0442577	0.0778258	1.05272	0.348548	0.590753	0.929763	Long
AL022328.4	2	chr22_50199055_50199139_-; chr22_50199158_50199209_-	0.09423189383715708; 0.09423189383715702	1	0.596688	0.502456	0.403312	0.497544	-0.17475	0.38121	1	1	Long
ALCAM	3	chr3_105575902_105575953_+; chr3_105576012_105576091_+; chr3_105576849_105576900_+	0.07218849340193731; 0.05211427607416483; 0.02007421732777237	1	0.112593	0.040404	0.672775	0.69285	0.361023	0.3264	0.834843	1	Long
ALDH16A1	2	chr19_49470538_49470633_+; chr19_49470997_49471048_+	0.13500905412670106; 0.13500905412670122	2	0.647487	0.512478	0.352513	0.487522	0.0973944	0.389197	0.952469	1	Long
ALDH1A3	2	chr15_100916431_100916482_+; chr15_100916575_100916626_+	0.04921049913403511; 0.0492104991340353	2	0.169661	0.218871	0.830339	0.781129	3.47457	0.483871	0.175998	0.380763	Short
ALDH5A1	2	chr6_24533708_24533759_+; chr6_24533761_24533812_+	0.16666666666666669; 0.16666666666666669	1	0.5	0.5	0.5	0.5	0.165041	0.407725	0.920792	1	NA
ALDH6A1	2	chr14_74057662_74057713_-; chr14_74060358_74060409_-	0.059956709956709986; 0.27337662337662344	2	0.364286	0.136364	0.635714	0.863636	0.52776	0.34264	0.768066	1	Long
ALDH7A1	2	chr5_126544753_126544838_-; chr5_126544871_126544922_-	0.11804307049773666; 0.1180430704977366	1	0.325001	0.443044	0.674999	0.556956	2.68561	0.545839	0.261112	0.527601	Short
ALDH9A1	2	chr1_165662216_165662267_-; chr1_165662826_165662877_-	0.10748140248317994; 0.10748140248317994	1	0.0740741	0.181555	0.925926	0.818445	-0.74484	0.375887	1	1	Short
ALG1	4	chr16_5084994_5085045_+; chr16_5085314_5085394_+; chr16_5085482_5085533_+; chr16_5085536_5085587_+	0.05466364363614119; 0.09194019781509866; 0.08000822347685255; 0.06659561797438741	2	0.118162	0.172825	0.167127	0.100532	-0.00817623	0.360258	1	1	Short
ALG2	2	chr9_99217364_99217415_-; chr9_99217803_99217854_-	0.22567333900051256; 0.22567333900051265	2	0.0189877	0.244661	0.981012	0.755339	45.7428	0.909091	1.16703e-10	9.09106e-10	Short
ALG3	2	chr3_184242331_184242382_-; chr3_184242423_184242474_-	0.026501563194213464; 0.026501563194213373	1	0.936427	0.962929	0.0635727	0.0370712	0.811538	0.495507	0.666464	0.983045	Short
ALG5	2	chr13_36949848_36949899_-; chr13_36949929_36949980_-	0.010413039817308567; 0.010413039817308678	2	0.481145	0.491558	0.518855	0.508442	0.0440511	0.389105	0.978215	1	Short
ALG6	2	chr1_63437094_63437145_+; chr1_63437150_63437201_+	0.025925925925925963; 0.02592592592592602	2	0.474074	0.5	0.525926	0.5	-0.174733	0.399423	1	1	Short
ALKBH3	2	chr11_43920122_43920173_+; chr11_43920223_43920274_+	0.10813558422254066; 0.10813558422254077	2	0.488889	0.380753	0.511111	0.619247	0.241728	0.51084	0.886154	1	Long
ALKBH4	2	chr7_102456238_102456289_-; chr7_102456772_102456870_-	0.040348830240541256; 0.040348830240541145	1	0.888168	0.928517	0.111832	0.0714829	-0.0254623	0.381535	1	1	Short
ALKBH5	2	chr17_18209479_18209530_+; chr17_18209903_18209954_+	0.03360823603056652; 0.03360823603056673	2	0.0482369	0.0818452	0.951763	0.918155	0.941387	0.460251	0.624569	0.955161	Short
ALKBH7	2	chr19_6374980_6375031_+; chr19_6375199_6375250_+	0.03806460595934269; 0.038064605959342815	2	0.861058	0.899123	0.138942	0.100877	3.45946	0.38255	0.177333	0.383097	Short
ALMS1	3	chr2_73609664_73609715_+; chr2_73609743_73609794_+; chr2_73609865_73609916_+	0.17861284073612854; 0.05521101425211011; 0.12340182648401826	1	0.495	0.673613	0.297222	0.17382	0.37725	0.355114	0.828097	1	Short
ALYREF	2	chr17_81887844_81887895_-; chr17_81887995_81888046_-	0.07841508372823636; 0.07841508372823636	1	0.148794	0.227209	0.851206	0.772791	2.65993	0.389873	0.264486	0.532653	Short
AMD1	4	chr6_110894007_110894058_+; chr6_110894118_110894169_+; chr6_110894264_110894315_+; chr6_110895662_110895713_+	0.021163869160408605; 0.0838227546232333; 0.07864714154042221; 0.1413060270032469	4	0.183255	0.162091	0.446503	0.305197	55.6054	0.885759	8.42246e-13	8.14473e-12	NA
AMFR	4	chr16_56361452_56361503_-; chr16_56361565_56361616_-; chr16_56361980_56362031_-; chr16_56362737_56362788_-	0.3297404699422698; 0.07984976855923043; 0.11171553295573258; 0.2978747055457675	1	0.0227032	0.320578	0.549378	0.219637	8.56484	0.698651	0.0138092	0.0387019	Short
AMIGO2	3	chr12_47076447_47076498_-; chr12_47076506_47076636_-; chr12_47077346_47077397_-	0.10490526176800687; 0.44679391958803716; 0.5516991813560442	3	0.321912	0.873611	0.132683	0.0277778	30.428	0.864139	2.46964e-07	1.40092e-06	Short
AMMECR1L	4	chr2_127861630_127861681_-; chr2_127862092_127862143_-; chr2_127863029_127863080_-; chr2_127863214_127863265_-	0.10454522954522955; 0.2721116721116721; 0.05494527994527995; 0.3217116217116217	4	0.0384615	0.360173	0.313961	0.209416	27.3026	0.819672	1.17847e-06	6.29502e-06	Short
AMOT	2	chrX_112774877_112774928_-; chrX_112774931_112774982_-	0.0670651067474719; 0.0670651067474719	1	0.545188	0.612254	0.454812	0.387746	0.800842	0.45298	0.670038	0.984779	Short
AMOTL1	4	chr11_94871111_94871162_+; chr11_94875104_94875155_+; chr11_94876161_94876212_+; chr11_94876620_94876671_+	0.33832629316636237; 0.1383076077004252; 0.04380254326108289; 0.4328313576057046	4	0.141355	0.479681	0.541382	0.10855	41.4209	0.90836	1.0129e-09	7.19126e-09	Short
AMZ2	2	chr17_68256965_68257016_+; chr17_68257029_68257080_+	0.0039914983930537384; 0.003991498393053683	1	0.44011	0.436118	0.55989	0.563882	0.587877	0.352657	0.745322	1	Long
AMZ2P1	2	chr17_64968115_64968166_-; chr17_64968175_64968226_-	0.01570591570591562; 0.015705915705915674	2	0.395105	0.410811	0.604895	0.589189	0.416357	0.29454	0.812062	1	Short
ANAPC10	2	chr4_144995158_144995209_-; chr4_144995211_144995262_-	0.01259207507460891; 0.01259207507460891	1	0.516978	0.504386	0.483022	0.495614	0.124025	0.377399	0.939871	1	Long
ANAPC13	2	chr3_134477706_134477757_-; chr3_134478478_134478568_-	0.4948120558764817; 0.4948120558764816	1	0.0277303	0.522542	0.97227	0.477458	14.902	0.773846	0.000580859	0.00209343	Short
ANAPC16	4	chr10_72233203_72233300_+; chr10_72233709_72233760_+; chr10_72233778_72233829_+; chr10_72235458_72235560_+	0.10516500170965981; 0.03291018300295798; 0.002344140966436231; 0.07459895967313807	1	0.576445	0.68161	0.0933817	0.0187828	0.338901	0.524439	0.844129	1	Short
ANAPC4	2	chr4_25418312_25418363_+; chr4_25418447_25418498_+	0.10443446936295478; 0.10443446936295475	1	0.326114	0.22168	0.673886	0.77832	0.0896828	0.478076	0.956149	1	Long
ANGPTL2	2	chr9_127087338_127087389_-; chr9_127088638_127088689_-	0.29936133378162366; 0.2993613337816237	2	0.452826	0.752188	0.547174	0.247812	12.5234	0.646893	0.00190803	0.00625827	Short
ANKFY1	4	chr17_4163821_4163872_-; chr17_4163905_4163956_-; chr17_4166154_4166205_-; chr17_4166277_4166328_-	0.14004859387923907; 0.24351395070481108; 0.18237786705528639; 0.20118467752876354	2	0.0102564	0.211441	0.150801	0.0107527	4.60574	0.547859	0.0999717	0.233997	Short
ANKH	2	chr5_14709817_14709868_-; chr5_14711064_14711115_-	0.18205341945634373; 0.18205341945634368	1	0.719825	0.901879	0.280175	0.0981215	3.03023	0.553806	0.219783	0.458682	Short
ANKIB1	4	chr7_92399956_92400007_+; chr7_92401329_92401380_+; chr7_92401724_92401775_+; chr7_92401995_92402046_+	0.3068634152225484; 0.19339449680006954; 0.2848915790092261; 0.2153663330133918	1	0.0588235	0.365687	0.230518	0.0151515	50.7918	0.925325	9.34758e-12	8.0504e-11	Short
ANKLE2	5	chr12_132725668_132725719_-; chr12_132725760_132725811_-; chr12_132726386_132726437_-; chr12_132727132_132727183_-; chr12_132743161_132743212_-	0.2099268265503345; 0.15004704725159498; 0.10298536374421748; 0.2874010644122609; 0.03041255435454901	4	0.12036	0.0899471	0.294032	0.0841049	0.632166	0.564175	0.728999	1	NA
ANKRD10	3	chr13_110878540_110878591_-; chr13_110878621_110878672_-; chr13_110878743_110878794_-	0.056381410329972736; 0.014620919544518829; 0.04176049078545403	1	0.116327	0.158088	0.367544	0.311163	-0.0572745	0.363128	1	1	Short
ANKRD13C	4	chr1_70260588_70260639_-; chr1_70262098_70262149_-; chr1_70262214_70262310_-; chr1_70262491_70262542_-	0.02118407364429395; 0.03148293566898219; 0.2776093157488506; 0.3302763250621268	4	0.030303	0.360579	0.231457	0.210273	0.0862608	0.332362	0.957786	1	Short
ANKRD17	5	chr4_73074787_73074838_-; chr4_73074873_73074924_-; chr4_73075157_73075208_-; chr4_73075240_73075291_-; chr4_73075636_73075737_-	0.2179107578827074; 0.03738507090540752; 0.1476390836839645; 0.31062801932367146; 0.20297127421952105	4	0.224477	0.0215054	0.228663	0.0107527	1.15721	0.553867	0.560679	0.907218	NA
ANKRD39	2	chr2_96847985_96848036_-; chr2_96848040_96848091_-	0.03404290099360563; 0.03404290099360552	1	0.848584	0.814541	0.151416	0.185459	1.49779	0.304676	0.472889	0.818301	Long
ANKRD40	5	chr17_50693198_50693249_-; chr17_50693707_50693758_-; chr17_50694857_50694908_-; chr17_50694914_50694965_-; chr17_50695322_50695373_-	0.2858076640856987; 0.07395409891598917; 0.045917538208942094; 0.0583387563452043; 0.10759727061556329	1	0.00190476	0.109502	0.689919	0.404112	1.96274	0.47139	0.374797	0.693777	Short
ANKRD50	2	chr4_124664483_124664534_-; chr4_124666998_124667049_-	0.19376571141277027; 0.19376571141277021	1	0.584012	0.777778	0.415988	0.222222	0.184097	0.385084	0.912061	1	Short
ANKRD52	2	chr12_56237807_56237858_-; chr12_56238217_56238268_-	0.07559189621882312; 0.07559189621882317	2	0.293288	0.217697	0.706712	0.782303	0.594551	0.45	0.742839	1	Long
ANKRD6	2	chr6_89631447_89631498_+; chr6_89633633_89633684_+	0.37134453781512605; 0.3713445378151261	2	0.49	0.861345	0.51	0.138655	-0.173543	0.384966	1	1	Short
ANKRD9	3	chr14_102501767_102501818_-; chr14_102503649_102503700_-; chr14_102506845_102506896_-	0.057012931605742875; 0.08674394285490322; 0.029731011249160555	2	0.670483	0.700214	0.0803936	0.137407	0.510602	0.361644	0.774683	1	NA
ANLN	3	chr7_36453392_36453443_+; chr7_36453581_36453671_+; chr7_36453708_36453791_+	0.17049139088064597; 0.0690763180627626; 0.10141507281788342	1	0.0384685	0.20896	0.502735	0.40132	43.1456	0.88522	4.27624e-10	3.14549e-09	Short
ANO10	2	chr3_43366312_43366426_-; chr3_43366434_43366485_-	0.0030757433334982487; 0.0030757433334982487	1	0.473725	0.476801	0.526275	0.523199	9.1306	0.413115	0.0104068	0.0299712	Short
ANP32A	2	chr15_68778907_68778958_-; chr15_68779873_68779924_-	0.058769450368459486; 0.05876945036845951	2	0.0446499	0.103419	0.95535	0.896581	1.25471	0.466591	0.534001	0.882854	Short
ANP32B	2	chr9_98015766_98015817_+; chr9_98015892_98015943_+	0.08306997260658688; 0.08306997260658697	2	0.873692	0.956762	0.126308	0.0432376	16.3425	0.729258	0.000282659	0.00108032	Short
ANP32E	3	chr1_150218420_150218471_-; chr1_150218552_150218653_-; chr1_150220378_150220429_-	0.3459609813956763; 0.37281735382076836; 0.7187783352164447	3	0.163646	0.882424	0.395661	0.0496998	140.011	0.985075	3.95321e-31	1.12981e-29	Short
ANTXR2	2	chr4_79904204_79904255_-; chr4_79905571_79905622_-	0.19158249158249163; 0.19158249158249152	1	0.73064	0.922222	0.26936	0.0777778	1.26161	0.499272	0.532164	0.881548	Short
ANXA1	2	chr9_73170208_73170259_+; chr9_73170292_73170393_+	0.02368444310047868; 0.02368444310047868	1	0.310657	0.286973	0.689343	0.713027	0.762255	0.331909	0.683091	0.995462	Long
ANXA2	2	chr15_60347326_60347377_-; chr15_60347394_60347486_-	0.00023715283996944558; 0.0002371528399695011	2	0.504018	0.503781	0.495982	0.496219	0.423971	0.395421	0.808977	1	Long
ANXA4	4	chr2_69825485_69825536_+; chr2_69825592_69825643_+; chr2_69825730_69825781_+; chr2_69826410_69826461_+	0.06423959501504803; 0.2068065221861598; 0.15068324560343543; 0.12036287159777234	2	0.141856	0.206096	0.143371	0.0230083	0.806125	0.391017	0.66827	0.983447	Short
ANXA6	3	chr5_151100714_151100765_-; chr5_151100785_151100836_-; chr5_151101105_151101156_-	0.05149647100866613; 0.06459170910390424; 0.1160881801125705	3	0.877959	0.994048	0.0514965	0	9.36002	0.707646	0.00927891	0.0270178	Short
ANXA7	2	chr10_73375434_73375485_-; chr10_73375781_73375832_-	0.14653443880871375; 0.14653443880871364	1	0.262854	0.116319	0.737146	0.883681	3.359	0.496042	0.186467	0.398988	Long
AP001024.1	2	chr11_107908662_107908713_+; chr11_107908758_107908809_+	0.011602697861267608; 0.011602697861267441	1	0.333827	0.322224	0.666173	0.677776	1.11942	0.328317	0.571376	0.917924	Long
AP001324.1	2	chr11_74745671_74745722_-; chr11_74745728_74745779_-	0.0033457081821016144; 0.00334570818210167	2	0.503568	0.500222	0.496432	0.499778	0.97257	0.372955	0.614907	0.948792	Long
AP1AR	2	chr4_112268619_112268670_+; chr4_112270004_112270055_+	0.29137342116207193; 0.2913734211620719	1	0.0128801	0.304254	0.98712	0.695746	0.229849	0.433902	0.891433	1	Short
AP1B1	3	chr22_29327680_29327731_-; chr22_29327740_29327791_-; chr22_29327856_29327907_-	0.009558380502622088; 0.01864181488078484; 0.009083434378162836	2	0.876877	0.867793	0.0595827	0.0500243	-0.0874557	0.358537	1	1	NA
AP1G1	4	chr16_71729010_71729061_-; chr16_71729100_71729151_-; chr16_71731016_71731067_-; chr16_71731880_71731931_-	0.02453200608591269; 0.05953178333798151; 0.21987312441262682; 0.13580933498873263	3	0.319407	0.183597	0.244158	0.219626	-0.253858	0.361379	1	1	NA
AP1S2	4	chrX_15825808_15825859_-; chrX_15825864_15825915_-; chrX_15826070_15826121_-; chrX_15826551_15826602_-	0.021040973668786947; 0.019685960118651438; 0.03662153963240866; 0.077348473419847	4	0.0140322	0.0913807	0.142022	0.120981	0.974834	0.322775	0.614211	0.948689	Short
AP2B1	3	chr17_35724038_35724089_+; chr17_35724324_35724375_+; chr17_35726362_35726413_+	0.11871234156453553; 0.06942804539832917; 0.18814038696286478	3	0.346691	0.465403	0.612554	0.424414	-0.0228045	0.344316	1	1	Short
AP3D1	4	chr19_2100994_2101045_-; chr19_2101048_2101099_-; chr19_2101980_2102086_-; chr19_2114195_2114246_-	0.018851612950954832; 0.04323545280984842; 0.10181888638731383; 0.03973182062651081	3	0.0734765	0.0337447	0.325258	0.306406	7.68593	0.477647	0.02143	0.0579605	NA
AP3M1	2	chr10_74121766_74121853_-; chr10_74122953_74123004_-	0.44823140411687595; 0.44823140411687595	1	0.0603245	0.508556	0.939675	0.491444	4.7648	0.53405	0.0923287	0.218732	Short
AP5Z1	2	chr7_4791701_4791752_+; chr7_4794345_4794396_+	0.1363221253632213; 0.13632212536322122	1	0.854545	0.990868	0.145455	0.00913242	9.86652	0.709774	0.00720298	0.0214604	Short
APBB2	5	chr4_40812303_40812354_-; chr4_40812779_40812830_-; chr4_40813258_40813351_-; chr4_40813366_40813417_-; chr4_40815390_40815441_-	0.13765736179529287; 0.12926617309557423; 0.19220224891731247; 0.1363442130229789; 0.5954699968311583	5	0.0164348	0.611905	0.423372	0.285714	0.422861	0.574286	0.809426	1	Short
APC	3	chr5_112844928_112844979_+; chr5_112845036_112845087_+; chr5_112845102_112845153_+	0.08125647575091016; 0.08261696948283062; 0.0013604937319206811	2	0.461427	0.542684	0.213409	0.214769	0.312059	0.322684	0.855534	1	NA
APEX1	2	chr14_20457578_20457629_+; chr14_20457665_20457767_+	0.014794385870639581; 0.014794385870639748	2	0.208159	0.193365	0.791841	0.806635	0.673859	0.358744	0.713959	1	Long
APH1A	2	chr1_150265404_150265455_-; chr1_150265470_150265521_-	0.01787178674411649; 0.017871786744116214	1	0.485785	0.503656	0.514215	0.496344	11.5711	0.558411	0.00307166	0.00974032	Short
APH1B	2	chr15_63305863_63305914_+; chr15_63309075_63309126_+	0.17089947089947088; 0.17089947089947088	1	0.829101	1	0.170899	0	0.880956	0.586207	0.643729	0.970399	Short
API5	2	chr11_43343386_43343437_+; chr11_43344474_43344525_+	0.06894737514206542; 0.0689473751420655	2	0.175497	0.244444	0.824503	0.755556	-0.0531141	0.418079	1	1	Short
APLP2	5	chr11_130143557_130143608_+; chr11_130143641_130143692_+; chr11_130143748_130143831_+; chr11_130144697_130144748_+; chr11_130144754_130144805_+	0.17164484934977794; 0.22783006724818264; 0.029130132546251353; 0.2206108912578312; 0.20799415788638084	2	0.0417394	0.213384	0.260311	0.0523166	42.6339	0.891473	5.52297e-10	4.03609e-09	Short
APMAP	2	chr20_24962944_24962995_-; chr20_24963549_24963600_-	0.06605687422493489; 0.0660568742249349	2	0.00604353	0.0721004	0.993956	0.9279	19.7706	0.75188	5.09183e-05	0.000218632	Short
APOPT1	2	chr14_103590476_103590527_+; chr14_103590845_103590896_+	0.01667789387259755; 0.016677893872597438	1	0.505332	0.52201	0.494668	0.47799	0.231856	0.327476	0.890539	1	Short
APP	3	chr21_25880553_25880604_-; chr21_25880776_25880857_-; chr21_25881181_25881232_-	0.10705206684807861; 0.03355251320238606; 0.07349955364569254	1	0.0125815	0.086081	0.417145	0.310093	1.54441	0.431762	0.461993	0.804744	Short
APPBP2	2	chr17_60445468_60445519_-; chr17_60447235_60447286_-	0.2736892601162595; 0.27368926011625955	2	0.334834	0.608523	0.665166	0.391477	10.52	0.639087	0.00519543	0.0158047	Short
APTX	3	chr9_32972616_32972667_-; chr9_32972759_32972810_-; chr9_32973376_32973427_-	0.07415593039728474; 0.10238032464499762; 0.028224394247712892	2	0.476485	0.504709	0.31405	0.388206	-0.739599	0.354248	1	1	NA
AQR	4	chr15_34856509_34856560_-; chr15_34856567_34856618_-; chr15_34856628_34856679_-; chr15_34856721_34856772_-	0.15568440883261817; 0.15068884746888428; 0.0026838386019898686; 0.3090570949034922	4	0.116297	0.425354	0.322198	0.166514	3.01249	0.513991	0.221741	0.462123	Short
ARAP3	2	chr5_141653404_141653455_-; chr5_141653556_141653607_-	0.4213141989375789; 0.4213141989375788	1	0.116369	0.537683	0.883631	0.462317	92.9346	0.965574	6.59948e-21	1.15221e-19	Short
ARCN1	2	chr11_118602877_118602928_+; chr11_118602982_118603033_+	0.09026749525767674; 0.09026749525767691	2	0.85762	0.947887	0.14238	0.0521127	0.44745	0.403171	0.799535	1	Short
ARF1	3	chr1_228098984_228099064_+; chr1_228099074_228099125_+; chr1_228099158_228099209_+	0.07384049180912342; 0.009993891318993586; 0.08383438312811681	3	0.203846	0.277686	0.33404	0.250206	8.55683	0.513419	0.0138647	0.0388331	Short
ARF3	3	chr12_48932262_48932313_-; chr12_48936209_48936260_-; chr12_48938706_48938795_-	0.0158850293110583; 0.1220154583920024; 0.10613042908094411	2	0.460562	0.566692	0.0660386	0.0819236	0.952583	0.40201	0.621083	0.953267	NA
ARF4	3	chr3_57571363_57571414_-; chr3_57571915_57571966_-; chr3_57572074_57572241_-	0.2777941043884802; 0.10947741351558309; 0.38727151790406333	3	0.355377	0.742648	0.512431	0.234637	140.011	0.985075	3.95321e-31	1.12981e-29	Short
ARFGAP3	4	chr22_42796502_42796580_-; chr22_42796613_42796664_-; chr22_42796680_42796731_-; chr22_42796736_42796787_-	0.1470144327744638; 0.09012523823510044; 0.1061002513088219; 0.13103941970074223	1	0.0694343	0.200474	0.435659	0.288645	0.203278	0.5171	0.903355	1	Short
ARFGEF1	5	chr8_67181339_67181390_-; chr8_67194569_67194620_-; chr8_67197673_67197724_-; chr8_67197928_67197979_-; chr8_67198363_67198414_-	0.3550415553281021; 0.035708680435259266; 0.4635884703751253; 0.06146258078767635; 0.08279301469460607	3	0.0934142	0.176207	0.194836	0.549878	42.8146	0.9072	5.04577e-10	3.70546e-09	NA
ARFGEF2	3	chr20_49033422_49033473_+; chr20_49033581_49033632_+; chr20_49036642_49036693_+	0.311357586512866; 0.09108669554778437; 0.4024442820606503	3	0.0383023	0.34966	0.561016	0.158571	32.2247	0.869427	1.00578e-07	5.89154e-07	Short
ARFRP1	3	chr20_63698647_63698698_-; chr20_63699456_63699562_-; chr20_63700281_63700359_-	0.0446879046879047; 0.11624511291177941; 0.07155720822387493	2	0.160365	0.231922	0.0608115	0.105499	3.79889	0.367901	0.149652	0.330976	NA
ARGLU1	2	chr13_106543327_106543378_-; chr13_106543430_106543481_-	0.013590198174905588; 0.013590198174905699	2	0.486663	0.473072	0.513337	0.526928	13.822	0.496192	0.000996752	0.00346969	Long
ARHGAP11A	3	chr15_32637844_32637895_+; chr15_32638934_32638985_+; chr15_32638991_32639042_+	0.49547245199099343; 0.23990802460125665; 0.2555644273897368	1	0.0317255	0.527198	0.471883	0.216319	4.56358	0.647059	0.102101	0.238609	Short
ARHGAP12	4	chr10_31805437_31805488_-; chr10_31805522_31805573_-; chr10_31806291_31806342_-; chr10_31806411_31806462_-	0.10192258721670486; 0.1105805958747135; 0.16267305148223365; 0.0498301316091847	3	0.270754	0.320584	0.106252	0.004329	-0.055134	0.339374	1	1	Short
ARHGAP23	2	chr17_38512282_38512333_+; chr17_38512334_38512385_+	0.0; 0.0	1	0.5	0.5	0.5	0.5	4.17403	0.403867	0.124057	0.282078	NA
ARHGAP29	2	chr1_94172613_94172664_-; chr1_94172701_94172752_-	0.17222222222222233; 0.1611111111111111	1	0.483333	0.483333	0.516667	0.516667	0.105822	0.34689	0.948464	1	NA
ARHGAP35	4	chr19_47001382_47001433_+; chr19_47004509_47004560_+; chr19_47004973_47005024_+; chr19_47005026_47005077_+	0.14565746464517113; 0.26054197749025015; 0.19623697596967143; 0.20996246616574982	2	0.00243309	0.148091	0.308142	0.0981792	19.2944	0.765152	6.46064e-05	0.000273739	Short
ARHGAP5	6	chr14_32155965_32156016_+; chr14_32156330_32156430_+; chr14_32157166_32157217_+; chr14_32157957_32158008_+; chr14_32158090_32158141_+; chr14_32158197_32158248_+	0.5415054667788057; 0.009533349728813034; 0.06597531207514523; 0.25145139770208724; 0.12871365989645558; 0.1048984468339307	1	0.0444444	0.58595	0.104898	0	140.011	0.985075	3.95321e-31	1.12981e-29	Short
ARHGDIA	2	chr17_81867676_81867772_-; chr17_81867847_81867898_-	0.0025968583370352682; 0.0025968583370352682	1	0.304382	0.306979	0.695618	0.693021	4.29296	0.322825	0.116895	0.268152	Short
ARHGEF11	2	chr1_156934845_156934965_-; chr1_156935523_156935574_-	0.018910933407518482; 0.018910933407518593	2	0.166766	0.185677	0.833234	0.814323	1.76585	0.310867	0.413571	0.744144	Short
ARHGEF12	2	chr11_120485305_120485356_+; chr11_120488979_120489030_+	0.5055542954257766; 0.5055542954257763	1	0.415767	0.921322	0.584233	0.0786785	20.454	0.817757	3.61793e-05	0.000158842	Short
ARHGEF17	3	chr11_73368135_73368186_+; chr11_73369040_73369121_+; chr11_73369253_73369304_+	0.1509803921568627; 0.2388331179516573; 0.08785272579479443	2	0.0490196	0.2	0.0630564	0.150909	5.11906	0.566897	0.077341	0.186977	NA
ARHGEF40	2	chr14_21089494_21089545_+; chr14_21090197_21090248_+	0.027179713596773958; 0.027179713596773986	2	0.869108	0.896288	0.130892	0.103712	0.683046	0.33427	0.710687	1	Short
ARHGEF7	2	chr13_111303395_111303477_+; chr13_111305681_111305732_+	0.5046977406554315; 0.5046977406554314	1	0.0748115	0.579509	0.925189	0.420491	140.011	0.985075	3.95321e-31	1.12981e-29	Short
ARID1B	3	chr6_157208006_157208057_+; chr6_157209208_157209259_+; chr6_157210694_157210779_+	0.6864326375711576; 0.49944319858930863; 0.18698943898184883	1	0	0.686433	0.256566	0.0695762	34.4486	0.898551	3.30812e-08	2.04457e-07	Short
ARID2	2	chr12_45906489_45906540_+; chr12_45907986_45908037_+	0.4020934428269255; 0.4020934428269255	1	0.570129	0.972222	0.429871	0.0277778	0.255776	0.57204	0.879952	1	Short
ARID3A	2	chr19_972780_972831_+; chr19_975700_975751_+	0.06456228956228949; 0.06456228956228938	1	0.55463	0.619192	0.44537	0.380808	0.963025	0.384615	0.617848	0.950181	Short
ARIH1	4	chr15_72583319_72583370_+; chr15_72583432_72583483_+; chr15_72583958_72584009_+; chr15_72586504_72586555_+	0.14618183684815098; 0.3515885176382268; 0.08916496473344698; 0.40860538975293076	4	0.100768	0.246949	0.460539	0.0519333	4.18874	0.533879	0.123148	0.280347	Short
ARIH2	3	chr3_48983629_48983680_+; chr3_48984119_48984170_+; chr3_48985490_48985541_+	0.054831310114501736; 0.42204733805579975; 0.4768786481703013	3	0.131563	0.186395	0.746869	0.26999	134.033	0.981818	7.85393e-30	2.18886e-28	Short
ARL1	3	chr12_101393136_101393187_-; chr12_101393310_101393361_-; chr12_101395313_101395390_-	0.1431454153750289; 0.10777498998036321; 0.25092040535539206	3	0.715517	0.966438	0.166537	0.0233918	8.45298	0.658571	0.0146036	0.0406743	Short
ARL13B	2	chr3_94055161_94055212_+; chr3_94055228_94055279_+	0.04666666666666669; 0.046666666666666745	2	0.5	0.453333	0.5	0.546667	2.13163e-14	0.4	1	1	Long
ARL14EP	3	chr11_30336758_30336809_+; chr11_30338176_30338227_+; chr11_30338402_30338453_+	0.5618351434140907; 0.3941241993873572; 0.16771094402673348	1	0.345572	0.907407	0.167711	0	29.0203	0.846154	4.99246e-07	2.75876e-06	Short
ARL2BP	3	chr16_57252796_57252847_+; chr16_57253448_57253499_+; chr16_57256102_57256153_+	0.1253763440860215; 0.33274568642160546; 0.2073693423355839	2	0.0666667	0.192043	0.115426	0.322796	19.9439	0.793529	4.66908e-05	0.000201251	NA
ARL4C	3	chr2_234493041_234493092_-; chr2_234494544_234494681_-; chr2_234495140_234495191_-	0.21334422257569827; 0.07322718562474305; 0.28657140820044136	3	0.641108	0.92768	0.26321	0.0498653	11.923	0.669811	0.00257606	0.00827401	Short
ARL4D	2	chr17_43400551_43400602_+; chr17_43400849_43400934_+	0.3213655832703452; 0.32136558327034515	1	0	0.321366	1	0.678634	-0.0071994	0.444089	1	1	Short
ARL5A	4	chr2_151796746_151796797_-; chr2_151801526_151801577_-; chr2_151802589_151802640_-; chr2_151802721_151802772_-	0.013634031382585357; 0.07687042233935155; 0.09622074558075377; 0.00571629185881678	3	0.294158	0.288442	0.0606896	0.0470556	74.3697	0.928344	7.09295e-17	9.36061e-16	NA
ARL5B	2	chr10_18675446_18675544_+; chr10_18681588_18681639_+	0.559991082822133; 0.5599910828221331	2	0.0365297	0.596521	0.96347	0.403479	4.65245	0.641921	0.0976638	0.229313	Short
ARL6IP1	4	chr16_18791620_18791720_-; chr16_18791734_18791785_-; chr16_18793100_18793151_-; chr16_18793158_18793209_-	0.054563220110243005; 0.05899127600032067; 0.04973115569271912; 0.06382334041784449	4	0.00500871	0.0688321	0.494256	0.439693	76.2498	0.943548	2.77059e-17	3.83693e-16	Short
ARL6IP5	4	chr3_69104899_69104950_+; chr3_69105348_69105399_+; chr3_69105747_69105798_+; chr3_69106015_69106092_+	0.1746055077138462; 0.06837761954045826; 0.02423186742514012; 0.13045975559852802	1	0.254566	0.429172	0.423712	0.293253	5.89487	0.488941	0.052474	0.131489	Short
ARL6IP6	2	chr2_152760712_152760763_+; chr2_152761122_152761304_+	0.40972520908004784; 0.4097252090800479	2	0.576941	0.986667	0.423059	0.0133333	3.25665	0.52069	0.196258	0.416956	Short
ARL8A	5	chr1_202133405_202133456_-; chr1_202133480_202133531_-; chr1_202133538_202133589_-; chr1_202134074_202134169_-; chr1_202134261_202134312_-	0.13091844193817878; 0.0993656015037594; 0.029249338624338622; 0.06782842522974103; 0.13320627958785852	5	0.00717593	0.140382	0.372867	0.241949	13.2108	0.583229	0.00135302	0.0045819	Short
ARL8B	6	chr3_5178835_5178886_+; chr3_5179327_5179378_+; chr3_5179383_5179434_+; chr3_5179528_5179579_+; chr3_5180695_5180746_+; chr3_5180858_5180909_+	0.03120193958670229; 0.056584154538497314; 0.1462433224813527; 0.47116118310011457; 0.38128420269578933; 0.26150251783747297	4	0.0859226	0.0547206	0.26712	0.00561798	70.3876	0.946429	5.19425e-16	6.49209e-15	NA
ARMC1	5	chr8_65602472_65602523_-; chr8_65602998_65603049_-; chr8_65603291_65603342_-; chr8_65603412_65603463_-; chr8_65604115_65604166_-	0.28949560540469627; 0.18366269372762883; 0.2479877625981522; 0.15271757463315905; 0.07245296190101384	1	0.00416667	0.0766196	0.461869	0.172373	11.9326	0.739726	0.00256375	0.00824036	Short
ARMC10	4	chr7_103098625_103098676_+; chr7_103098701_103098752_+; chr7_103099708_103099759_+; chr7_103103373_103103424_+	0.1463296127786411; 0.03946287348969833; 0.09336808214458608; 0.013498657144356739	1	0.610267	0.756597	0.0756757	0.062177	0.083872	0.411303	0.958931	1	Short
ARMCX2	2	chrX_101655281_101655332_-; chrX_101655378_101655429_-	0.048185148185148186; 0.048185148185148186	1	0.472727	0.424542	0.527273	0.575458	0.446674	0.435074	0.799845	1	Long
ARMCX3	4	chrX_101626195_101626246_+; chrX_101626265_101626316_+; chrX_101626433_101626484_+; chrX_101627792_101627843_+	0.18701576014067534; 0.19915795007274337; 0.22422603779430098; 0.16194767241911753	3	0.121054	0.30807	0.307287	0.145339	4.78203	0.647661	0.0915369	0.217315	Short
ARNT	4	chr1_150809713_150809764_-; chr1_150810094_150810145_-; chr1_150811818_150811869_-; chr1_150811912_150811963_-	0.06749764652990459; 0.4377347570895957; 0.1215513280029409; 0.24868578255675028	2	0.00740741	0.256093	0.133757	0.201254	26.1819	0.842271	2.0638e-06	1.06931e-05	NA
ARNTL	2	chr11_13387131_13387182_+; chr11_13387215_13387266_+	0.14522058823529405; 0.1881127450980392	2	0.468137	0.484375	0.531863	0.515625	0.804006	0.345738	0.668979	0.983844	Short
ARNTL2	3	chr12_27420539_27420590_+; chr12_27420766_27420817_+; chr12_27420850_27420901_+	0.5680630457113507; 0.2593277406836729; 0.3087353050276779	1	0.29798	0.866043	0.378788	0.0700526	15.1343	0.768049	0.000517162	0.00188506	Short
ARPC1A	3	chr7_99366034_99366085_+; chr7_99366211_99366262_+; chr7_99366469_99366520_+	0.2705525457956025; 0.21390498957772397; 0.05664755621787848	1	0.130228	0.400781	0.0787596	0.0221121	15.4903	0.763804	0.000432844	0.00161042	Short
ARPC1B	3	chr7_99394632_99394725_+; chr7_99394750_99394831_+; chr7_99395987_99396038_+	0.010918211733403904; 0.0004088598757521489; 0.010509351857651783	1	0.832026	0.842944	0.0672305	0.0567211	1.59253	0.392982	0.45101	0.789576	Short
ARPC2	4	chr2_218254021_218254072_+; chr2_218254076_218254127_+; chr2_218254194_218254274_+; chr2_218254297_218254348_+	0.016628475481479166; 0.019991644568049916; 0.019925673838458863; 0.016694446211070288	2	0.364871	0.3815	0.136632	0.119938	2.45348	0.40226	0.293247	0.577611	Short
ARPC3	2	chr12_110434906_110434984_-; chr12_110435052_110435103_-	0.06846065599871032; 0.06846065599871032	1	0.223945	0.155484	0.776055	0.844516	2.75454	0.483436	0.252267	0.515447	Long
ARPC4	2	chr3_9806455_9806506_+; chr3_9807047_9807098_+	0.00946301033362286; 0.009463010333622957	2	0.0985241	0.0890611	0.901476	0.910939	1.01173	0.319328	0.602983	0.941072	Long
ARPC5	2	chr1_183626197_183626248_-; chr1_183627328_183627379_-	0.32701663324694885; 0.32701663324694896	2	0.0944131	0.42143	0.905587	0.57857	53.0824	0.923948	2.97375e-12	2.6956e-11	Short
ARPC5L	3	chr9_124877364_124877415_+; chr9_124877606_124877657_+; chr9_124877682_124877733_+	0.26692717950859635; 0.13262241621462817; 0.13430476329396815	1	0.559097	0.826024	0.221293	0.086988	18.1594	0.758982	0.000113955	0.000463987	Short
ARPIN	3	chr15_89896599_89896650_-; chr15_89900873_89900924_-; chr15_89901629_89901680_-	0.15732867013309365; 0.3261661192346984; 0.16883744910160475	2	0.0371637	0.206001	0.437528	0.594857	97.3374	0.973597	7.30226e-22	1.34284e-20	NA
ARPP19	5	chr15_52547045_52547096_-; chr15_52547187_52547238_-; chr15_52547244_52547295_-; chr15_52550792_52550843_-; chr15_52551193_52551295_-	0.07644853669154161; 0.07399914219176884; 0.15603629143690873; 0.03394308300892636; 0.27254088731129283	5	0.497078	0.769619	0.10976	0.033311	24.8094	0.800305	4.09919e-06	2.0528e-05	Short
ARSJ	2	chr4_113900284_113900335_-; chr4_113901178_113901229_-	0.0941115445048683; 0.09411154450486847	2	0.630703	0.724814	0.369297	0.275186	0.737252	0.315871	0.691684	1	Short
ARV1	2	chr1_231000435_231000486_+; chr1_231000540_231000591_+	0.0096749739609725; 0.009674973960972721	2	0.457481	0.447806	0.542519	0.552194	1.53818	0.344828	0.463434	0.806292	Long
ASAH1	2	chr8_18056436_18056487_-; chr8_18057291_18057342_-	0.6534014901939429; 0.653401490193943	2	0.0773585	0.73076	0.922642	0.26924	121.2	0.980132	4.80636e-27	1.12324e-25	Short
ASAP1	3	chr8_130052104_130052155_-; chr8_130052719_130052770_-; chr8_130052796_130052847_-	0.03441933596945104; 0.024472937767142044; 0.009946398202309026	1	0.384556	0.37461	0.245398	0.279818	4.6811	0.408602	0.0962749	0.226645	Long
ASAP2	2	chr2_9403629_9403680_+; chr2_9405627_9405678_+	0.22415841465215086; 0.22415841465215092	2	0.0394717	0.26363	0.960528	0.73637	17.3896	0.732771	0.000167452	0.000668468	Short
ASB1	3	chr2_238446681_238446732_+; chr2_238446869_238446971_+; chr2_238452199_238452250_+	0.23007780683617768; 0.009429045653014556; 0.23950685248919218	3	0.321309	0.551387	0.369163	0.129656	42.6339	0.891473	5.52297e-10	4.03609e-09	Short
ASB13	2	chr10_5638867_5638918_-; chr10_5638988_5639039_-	0.1066137566137566; 0.1066137566137566	1	0.353704	0.460317	0.646296	0.539683	3.27087	0.565101	0.194868	0.414394	Short
ASB3	3	chr2_53669980_53670031_-; chr2_53670072_53670123_-; chr2_53670155_53670206_-	0.2818372159282312; 0.18268694061488397; 0.4645241565431151	3	0.172835	0.637359	0.460965	0.179127	81.3985	0.957447	2.1113e-18	3.12654e-17	Short
ASB6	2	chr9_129634605_129634656_-; chr9_129636892_129636969_-	0.28038046789860893; 0.2803804678986088	1	0.835997	0.555617	0.164003	0.444383	61.0661	0.935275	5.49114e-14	5.82476e-13	Long
ASCC1	4	chr10_72096521_72096572_-; chr10_72096605_72096656_-; chr10_72097042_72097093_-; chr10_72097122_72097173_-	0.17020033935094012; 0.15903825181189557; 0.14062402527544104; 0.18861456588739475	4	0.126744	0.315358	0.384234	0.214034	53.6865	0.901743	2.19854e-12	2.0382e-11	Short
ASF1A	2	chr6_118907749_118907800_+; chr6_118907812_118907863_+	0.06853598014888329; 0.06853598014888343	2	0.733387	0.801923	0.266613	0.198077	0.106012	0.364341	0.948374	1	Short
ASH1L	3	chr1_155335268_155335319_-; chr1_155336060_155336111_-; chr1_155336165_155336216_-	0.49452758498811134; 0.0996027729580361; 0.3949248120300751	1	0.154365	0.54929	0.720734	0.226207	55.6291	0.904389	8.3234e-13	8.08379e-12	Short
ASH2L	2	chr8_38139561_38139612_+; chr8_38139652_38139703_+	0.0786422977867578; 0.07864229778675758	1	0.411912	0.490554	0.588088	0.509446	-0.0388339	0.391795	1	1	Short
ASL	2	chr7_66092903_66092954_+; chr7_66093292_66093343_+	0.2398433847592334; 0.23984338475923325	1	0.716787	0.956631	0.283213	0.0433692	2.23473	0.59	0.327141	0.627567	Short
ASPH	3	chr8_61500556_61500607_-; chr8_61501229_61501280_-; chr8_61501353_61501404_-	0.2597857968915968; 0.16047348889171925; 0.09931230799987753	1	0.210073	0.309386	0.344267	0.0844814	20.5025	0.781346	3.5314e-05	0.0001555	Short
ASPHD1	3	chr16_29906005_29906056_+; chr16_29906344_29906395_+; chr16_29919813_29919864_+	0.011441593453007104; 0.07970760635859542; 0.09114919981160245	3	0.325126	0.313684	0.0860215	0.177171	0.461465	0.305263	0.793952	1	Long
ASPM	2	chr1_197084132_197084183_-; chr1_197084259_197084310_-	0.08739397532547766; 0.08739397532547744	1	0.467111	0.554505	0.532889	0.445495	1.88865	0.456887	0.388943	0.714362	Short
ASXL1	4	chr20_32437307_32437358_+; chr20_32438315_32438416_+; chr20_32438944_32438995_+; chr20_32439268_32439319_+	0.5967912849433641; 0.15648318394667823; 0.11116446771658517; 0.3291436332801007	1	0.26997	0.866762	0.392793	0.0636489	72.1221	0.960526	2.18212e-16	2.79748e-15	Short
ASXL2	2	chr2_25737662_25737713_-; chr2_25741925_25741976_-	0.5817129629629629; 0.581712962962963	2	0	0.581713	1	0.418287	12.7304	0.690083	0.00172036	0.0057053	Short
ATAD1	4	chr10_87753117_87753168_-; chr10_87753182_87753233_-; chr10_87753371_87753466_-; chr10_87754662_87754713_-	0.31308281498609253; 0.28982700103260417; 0.13191355512765607; 0.7348233711463528	4	0.0710146	0.805838	0.360096	0.0470135	140.011	0.985075	3.95321e-31	1.12981e-29	Short
ATAD2	4	chr8_123319850_123319901_-; chr8_123319975_123320026_-; chr8_123320502_123320553_-; chr8_123320990_123321041_-	0.23297929081732055; 0.12980208053319586; 0.13265606114883888; 0.23012531020167767	1	0.0462941	0.276419	0.351111	0.118132	61.3955	0.936893	4.65725e-14	4.95191e-13	Short
ATF1	4	chr12_50819693_50819790_+; chr12_50820175_50820226_+; chr12_50820497_50820548_+; chr12_50821085_50821162_+	0.22390504094358044; 0.4537181576375452; 0.4155376153674917; 0.262085583213634	2	0.0344828	0.258388	0.348391	0.0863056	52.2717	0.925325	4.46002e-12	3.9628e-11	Short
ATF2	3	chr2_175072259_175072310_-; chr2_175074278_175074329_-; chr2_175074453_175074504_-	0.6377355607809848; 0.36061353466813295; 0.2771220261128517	1	0.0457063	0.322828	0.84622	0.208485	140.011	0.985075	3.95321e-31	1.12981e-29	Short
ATF3	2	chr1_212620599_212620650_+; chr1_212620724_212620775_+	0.07860560492139435; 0.07860560492139457	2	0.381712	0.460317	0.618288	0.539683	0.272801	0.370518	0.872493	1	Short
ATF6	2	chr1_161958858_161958909_+; chr1_161958950_161959123_+	0.0322230588551351; 0.03222305885513488	1	0.303538	0.271315	0.696462	0.728685	1.05085	0.363636	0.591305	0.930289	Long
ATF7IP	2	chr12_14498197_14498294_+; chr12_14502879_14502930_+	0.35357624831309065; 0.3535762483130904	1	0.578048	0.931624	0.421952	0.0683761	4.72129	0.568182	0.0943595	0.223072	Short
ATG10	2	chr5_82254367_82254418_+; chr5_82254724_82254775_+	0.18228195188979496; 0.182281951889795	2	0.346404	0.528686	0.653596	0.471314	-0.124797	0.349934	1	1	Short
ATG12	5	chr5_115830343_115830394_-; chr5_115830435_115830486_-; chr5_115831415_115831466_-; chr5_115831479_115831530_-; chr5_115831581_115831682_-	0.07723007880717525; 0.06527049556876602; 0.004102852913565297; 0.046721933407338684; 0.0916757880550374	5	0.331575	0.423251	0.206477	0.129247	5.06498	0.381481	0.0794611	0.191483	Short
ATG13	2	chr11_46672985_46673065_+; chr11_46674467_46674518_+	0.2815286185886223; 0.2815286185886224	2	0.292753	0.574282	0.707247	0.425718	1.5291	0.487032	0.465543	0.80902	Short
ATG16L1	2	chr2_233294930_233294981_+; chr2_233295618_233295669_+	0.3245078849464157; 0.3245078849464157	1	0.0750292	0.399537	0.924971	0.600463	18.7932	0.802164	8.30058e-05	0.00034614	Short
ATG16L2	2	chr11_72829507_72829558_+; chr11_72829597_72829648_+	0.07784843667196611; 0.07784843667196611	1	0.54902	0.471171	0.45098	0.528829	0.493094	0.41713	0.781494	1	Long
ATG2A	2	chr11_64894546_64894597_-; chr11_64894599_64894650_-	0.006634563937934768; 0.006634563937934712	1	0.501873	0.495238	0.498127	0.504762	1.4088	0.402451	0.494406	0.841897	Long
ATG4A	2	chrX_108154127_108154178_+; chrX_108154615_108154666_+	0.6173054735484746; 0.6173054735484748	2	0.185606	0.802912	0.814394	0.197088	17.3075	0.785162	0.000174471	0.000693288	Short
ATG4B	2	chr2_241672578_241672629_+; chr2_241673806_241673857_+	0.13909659635324223; 0.13909659635324217	1	0.786769	0.925866	0.213231	0.0741341	16.1083	0.74697	0.000317778	0.00120632	Short
ATG4C	2	chr1_62864328_62864379_+; chr1_62865105_62865156_+	0.13971298664393295; 0.13971298664393295	1	0.602657	0.74237	0.397343	0.25763	0.512774	0.337681	0.773842	1	Short
ATG4D	2	chr19_10553064_10553115_+; chr19_10553367_10553418_+	0.01714667619295951; 0.01714667619295973	2	0.237811	0.220664	0.762189	0.779336	0.251512	0.326475	0.88183	1	Long
ATG5	3	chr6_106184476_106184527_-; chr6_106185914_106185996_-; chr6_106186175_106186226_-	0.3669312169312169; 0.1889407863092074; 0.1779904306220096	1	0.00757576	0.185566	0.383598	0.0166667	0.412695	0.575107	0.81355	1	Short
ATL1	2	chr14_50632552_50632603_+; chr14_50632985_50633068_+	0.34049284049284045; 0.3404928404928405	2	0.659507	1	0.340493	0	140.011	0.985075	3.95321e-31	1.12981e-29	Short
ATL2	3	chr2_38294885_38294936_-; chr2_38295901_38295952_-; chr2_38295982_38296033_-	0.6283880137868378; 0.31617382248410464; 0.3122141913027329	1	0.0478831	0.360097	0.907006	0.278618	79.061	0.965404	6.79405e-18	9.67775e-17	Short
ATL3	2	chr11_63624087_63624183_-; chr11_63629091_63629217_-	0.41952082335614316; 0.41952082335614294	1	0.539759	0.95928	0.460241	0.0407203	140.011	0.985075	3.95321e-31	1.12981e-29	Short
ATMIN	4	chr16_81045126_81045177_+; chr16_81047186_81047237_+; chr16_81047243_81047294_+; chr16_81047299_81047350_+	0.2032867324741916; 0.08340055694143164; 0.06328904736233949; 0.05659712817042031	1	0.740054	0.943341	0.0752234	0.0186263	13.5319	0.685363	0.00115238	0.00394711	Short
ATN1	2	chr12_6942200_6942251_+; chr12_6942270_6942321_+	0.0027418723070896656; 0.002741872307089721	2	0.502742	0.5	0.497258	0.5	2.29379	0.34633	0.317622	0.615358	Long
ATOH8	2	chr2_85788015_85788066_+; chr2_85791332_85791383_+	0.08700749380573947; 0.08700749380573944	1	0.892159	0.979167	0.107841	0.0208333	-0.00244611	0.391259	1	1	Short
ATP11B	2	chr3_182919006_182919057_+; chr3_182921578_182921629_+	0.5591919191919191; 0.5591919191919192	2	0.407475	0.966667	0.592525	0.0333333	44.1095	0.897036	2.64089e-10	1.98155e-09	Short
ATP13A3	3	chr3_194402677_194402728_-; chr3_194402875_194402955_-; chr3_194403465_194403516_-	0.13539020035183713; 0.15093990311381617; 0.015549702761978978	2	0.188219	0.172669	0.707927	0.572537	0.273885	0.366873	0.872021	1	NA
ATP1B1	3	chr1_169131968_169132019_+; chr1_169132494_169132545_+; chr1_169132668_169132719_+	0.02715949785877371; 0.17595039871781798; 0.14879090085904412	2	0.0996337	0.0724742	0.473417	0.324626	5.05824	0.575397	0.0797291	0.19182	NA
ATP1B3	2	chr3_141926123_141926200_+; chr3_141926468_141926519_+	0.12308010843422279; 0.12308010843422275	1	0.851629	0.974709	0.148371	0.0252912	13.3557	0.69589	0.00125847	0.00428108	Short
ATP2A2	2	chr12_110350924_110350975_+; chr12_110351042_110351093_+	0.06139788931866075; 0.06139788931866069	1	0.528425	0.467027	0.471575	0.532973	-0.39127	0.427596	1	1	Long
ATP2B1	3	chr12_89588049_89588100_-; chr12_89589779_89589855_-; chr12_89624183_89624234_-	0.11749958037255565; 0.06818933006060035; 0.18568891043315594	3	0.112419	0.298108	0.290473	0.172974	0.598317	0.362195	0.741442	1	Short
ATP2B4	2	chr1_203743887_203743938_+; chr1_203743984_203744081_+	0.0750004219023386; 0.07500042190233858	1	0.271693	0.196692	0.728307	0.803308	1.20047	0.482165	0.548684	0.896883	Long
ATP2C1	2	chr3_131016326_131016377_+; chr3_131016633_131016712_+	0.5320107803241236; 0.5320107803241237	2	0.361043	0.893053	0.638957	0.106947	9.88952	0.697605	0.00712064	0.0212594	Short
ATP5C1	2	chr10_7807692_7807743_+; chr10_7807750_7807801_+	0.0015705906008440795; 0.0015705906008441906	2	0.49601	0.49444	0.50399	0.50556	4.54394	0.41105	0.103109	0.240712	Long
ATP5F1	2	chr1_111461209_111461260_+; chr1_111461284_111461335_+	0.0058912915347286154; 0.005891291534728504	1	0.494733	0.500625	0.505267	0.499375	0.260433	0.40753	0.877905	1	Short
ATP5G3	2	chr2_175178144_175178195_-; chr2_175178232_175178283_-	0.0022962261570073084; 0.002296226157007364	2	0.47843	0.480726	0.52157	0.519274	1.07393	0.365256	0.58452	0.927091	Short
ATP5I	2	chr4_672438_672520_-; chr4_673303_673354_-	0.04330863713980404; 0.0433086371398039	1	0.123102	0.0797935	0.876898	0.920206	-0.342048	0.437917	1	1	Long
ATP5J	2	chr21_25724500_25724596_-; chr21_25724613_25724664_-	0.02727466936145384; 0.027274669361454007	2	0.355222	0.382497	0.644778	0.617503	0.214337	0.488479	0.898374	1	Short
ATP5J2	2	chr7_99458195_99458246_-; chr7_99458265_99458316_-	0.011924528187713723; 0.011924528187713779	2	0.485813	0.497737	0.514187	0.502263	-0.012716	0.397878	1	1	Short
ATP5L	2	chr11_118409085_118409136_+; chr11_118409148_118409199_+	0.0001340135492463035; 0.00013401354924624798	1	0.499643	0.499777	0.500357	0.500223	1.00939	0.401235	0.603689	0.941126	Short
ATP6AP1	2	chrX_154436315_154436366_+; chrX_154436464_154436515_+	0.01630111464827802; 0.01630111464827777	1	0.0605401	0.044239	0.93946	0.955761	0.725353	0.411429	0.695812	1	Long
ATP6AP2	3	chrX_40605833_40605884_+; chrX_40606441_40606492_+; chrX_40606586_40606637_+	0.5287705202957619; 0.14889165166742346; 0.3798788686283385	1	0.137557	0.666327	0.64355	0.263671	115.213	0.978512	9.58978e-26	2.10928e-24	Short
ATP6V0A2	3	chr12_123758192_123758273_+; chr12_123759742_123759793_+; chr12_123761704_123761755_+	0.3354966211908708; 0.12557765594231227; 0.20991896524855852	1	0.476625	0.812121	0.226586	0.0166667	3.6242	0.610072	0.163311	0.356929	Short
ATP6V1A	3	chr3_113809561_113809612_+; chr3_113809715_113809766_+; chr3_113812005_113812056_+	0.2664663023679418; 0.12896009273058454; 0.3954263950985263	3	0.0546448	0.321111	0.90876	0.513333	25.7822	0.823988	2.52033e-06	1.29095e-05	Short
ATP6V1B2	2	chr8_20220485_20220536_+; chr8_20221639_20221690_+	0.27889855931948393; 0.27889855931948404	2	0.239087	0.517985	0.760913	0.482015	9.64001	0.665192	0.00806675	0.0238442	Short
ATP6V1C1	4	chr8_103068894_103068945_+; chr8_103068962_103069013_+; chr8_103069232_103069283_+; chr8_103069522_103069573_+	0.44195175862324376; 0.11870152595426489; 0.39910770641522314; 0.16154557816228537	1	0.171108	0.61306	0.2443	0.0827547	14.0736	0.764977	0.00087895	0.00308837	Short
ATP6V1D	4	chr14_67333961_67334012_-; chr14_67337872_67337923_-; chr14_67338071_67338122_-; chr14_67338567_67338618_-	0.04323989167990486; 0.17491775479678912; 0.401686046193206; 0.5333639093100903	4	0.109883	0.643247	0.017251	0.0604909	80.8778	0.958949	2.73912e-18	4.0429e-17	NA
ATP6V1G1	4	chr9_114597807_114597858_+; chr9_114597899_114597950_+; chr9_114597968_114598019_+; chr9_114598274_114598410_+	0.18472438639641406; 0.02354748717626287; 0.010004519849289684; 0.19826735372338744	4	0.0201191	0.204843	0.463553	0.265285	-0.00440396	0.40625	1	1	Short
ATP7A	2	chrX_78049896_78049947_+; chrX_78050344_78050395_+	0.16973544973544974; 0.16973544973544974	1	0.502222	0.671958	0.497778	0.328042	-0.490759	0.342342	1	1	Short
ATP8B2	3	chr1_154349499_154349575_+; chr1_154349611_154349662_+; chr1_154351253_154351304_+	0.39992104245883936; 0.10469684233082338; 0.295224200128016	1	0.144426	0.544347	0.498582	0.203357	17.8816	0.799073	0.000130938	0.000530732	Short
ATP9A	4	chr20_51596725_51596776_-; chr20_51596778_51596829_-; chr20_51597451_51597502_-; chr20_51600861_51600912_-	0.02072328416052628; 0.42793121234483794; 0.05582755904782524; 0.3513803691364863	2	0.0269505	0.378331	0.106838	0.127562	83.6849	0.96072	6.73063e-19	1.03073e-17	NA
ATPAF1	2	chr1_46632737_46632788_-; chr1_46635045_46635096_-	0.09520195259513098; 0.09520195259513109	2	0.808046	0.903248	0.191954	0.0967521	0.144073	0.492154	0.930497	1	Short
ATR	2	chr3_142449237_142449288_-; chr3_142449316_142449367_-	0.1041464899050038; 0.10414648990500375	1	0.562745	0.666892	0.437255	0.333108	-0.0845849	0.438144	1	1	Short
ATRX	3	chrX_77505713_77505764_-; chrX_77507868_77507919_-; chrX_77599732_77599783_-	0.03633026041840637; 0.10723805070309632; 0.07090779028468996	2	0.552106	0.481198	0.432509	0.396179	17.3807	0.424574	0.000168205	0.000670876	NA
ATXN10	2	chr22_45843792_45843843_+; chr22_45843913_45843990_+	0.05548133308123174; 0.05548133308123182	2	0.227064	0.171583	0.772936	0.828417	1.727	0.357143	0.421683	0.754723	Long
ATXN1L	2	chr16_71857084_71857135_+; chr16_71857277_71857328_+	0.4906306656306657; 0.49063066563066554	1	0.490851	0.981481	0.509149	0.0185185	24.4863	0.828173	4.81799e-06	2.39406e-05	Short
AURKA	2	chr20_56369390_56369441_-; chr20_56369665_56369716_-	0.16509653404542857; 0.16509653404542873	2	0.362162	0.527259	0.637838	0.472741	2.67831	0.560839	0.262067	0.52873	Short
AUTS2	2	chr7_70791135_70791186_+; chr7_70792388_70792439_+	0.7896396396396397; 0.7896396396396396	1	0.027027	0.816667	0.972973	0.183333	15.2097	0.777778	0.000498029	0.00182719	Short
AVL9	2	chr7_32584116_32584167_+; chr7_32586115_32586166_+	0.3273469686513164; 0.3273469686513165	2	0.658103	0.98545	0.341897	0.0145503	40.4875	0.895072	1.61531e-09	1.1272e-08	Short
AVPI1	2	chr10_97676049_97676100_-; chr10_97677424_97677475_-	0.05621483375959074; 0.0562148337595908	2	0.535942	0.592157	0.464058	0.407843	2.0704	0.301153	0.355155	0.667329	Short
AXL	2	chr19_41260240_41260291_+; chr19_41261715_41261766_+	0.027675012159226027; 0.027675012159226187	2	0.0263457	0.0540207	0.973654	0.945979	0.680556	0.495437	0.711572	1	Short
AZI2	4	chr3_28321052_28321103_-; chr3_28322354_28322405_-; chr3_28323537_28323588_-; chr3_28323658_28323709_-	0.20283498601576408; 0.4730962369692346; 0.29825407557100925; 0.37767714741398956	2	0.0577485	0.435426	0.202835	0	24.1524	0.837795	5.69332e-06	2.78581e-05	Short
AZIN1	3	chr8_102826308_102826408_-; chr8_102828003_102828054_-; chr8_102828062_102828113_-	0.14027809622061863; 0.022244701493071062; 0.11803339472754748	1	0.449028	0.567061	0.162813	0.0225346	27.6908	0.822289	9.70558e-07	5.24055e-06	Short
B2M	2	chr15_44717961_44718012_+; chr15_44718048_44718145_+	0.0034046884773402675; 0.003404688477340212	1	0.26315	0.266555	0.73685	0.733445	0.419373	0.33461	0.810839	1	Short
B3GALNT2	3	chr1_235447213_235447264_-; chr1_235448704_235448755_-; chr1_235449929_235449980_-	0.3417296293236144; 0.12228327228327227; 0.21944635704034202	1	0.0218642	0.241311	0.938453	0.596724	8.93744	0.615486	0.011462	0.0327787	Short
B3GALT6	4	chr1_1233583_1233634_+; chr1_1233638_1233718_+; chr1_1234129_1234180_+; chr1_1234908_1235066_+	0.14773350804889124; 0.12670068535409112; 0.03091419728205698; 0.24351999612092523	4	0.293028	0.440761	0.268601	0.0250815	1.42352	0.562586	0.490779	0.839224	Short
B3GLCT	2	chr13_31331471_31331522_+; chr13_31332219_31332270_+	0.3375; 0.33749999999999997	1	0.6625	1	0.3375	0	4.88615	0.535971	0.0868933	0.207388	Short
B3GNT2	2	chr2_62224498_62224549_+; chr2_62224680_62224731_+	0.3162506400409626; 0.31625064004096265	2	0.206944	0.523195	0.793056	0.476805	7.75429	0.602493	0.0207099	0.0561142	Short
B4GALNT1	2	chr12_57623409_57623460_-; chr12_57626148_57626199_-	0.17813534100559553; 0.17813534100559547	1	0.597107	0.775242	0.402893	0.224758	25.7027	0.812785	2.62253e-06	1.34024e-05	Short
B4GALNT4	2	chr11_382007_382058_+; chr11_382066_382117_+	0.01983843693048415; 0.019838436930484205	2	0.516222	0.53606	0.483778	0.46394	1.09731	0.416268	0.577727	0.921288	Short
B4GALT1	2	chr9_33110637_33110714_-; chr9_33111287_33111338_-	0.06459295969099887; 0.06459295969099894	2	0.139771	0.0751778	0.860229	0.924822	0.928407	0.405896	0.628636	0.957464	Long
B4GALT5	3	chr20_49632945_49632996_-; chr20_49633440_49633491_-; chr20_49635833_49635884_-	0.1992350896209556; 0.022407475405664762; 0.1768276142152907	1	0.0120214	0.188849	0.739679	0.540444	58.3991	0.946078	2.08353e-13	2.14914e-12	Short
B4GALT6	2	chr18_31622246_31622297_-; chr18_31622326_31622377_-	0.0014147297042246265; 0.0014147297042245155	1	0.486477	0.487892	0.513523	0.512108	1.20871	0.381176	0.546426	0.895576	Short
B4GALT7	2	chr5_177610224_177610275_+; chr5_177610279_177610330_+	0.0690909094676011; 0.06909090946760135	2	0.72406	0.793151	0.27594	0.206849	0.0306431	0.390102	0.984795	1	Short
BACE1	3	chr11_117285704_117285755_-; chr11_117287810_117287861_-; chr11_117289013_117289096_-	0.3299334902061728; 0.0481685892347537; 0.2817649009714191	1	0.29204	0.573805	0.485457	0.155523	3.66435	0.533608	0.160065	0.351626	Short
BACE2	3	chr21_41275803_41275854_+; chr21_41276541_41276592_+; chr21_41282479_41282530_+	0.07111071920559964; 0.003998252137771149; 0.06711246706782859	1	0.812748	0.883859	0.0693966	0.00228415	0.444173	0.359577	0.800846	1	Short
BAG2	2	chr6_57184743_57184937_+; chr6_57185114_57185215_+	0.12691084514613926; 0.12691084514613926	1	0.753232	0.880143	0.246768	0.119857	-0.470439	0.391618	1	1	Short
BAG3	3	chr10_119677392_119677443_+; chr10_119677450_119677501_+; chr10_119677768_119677819_+	0.2043905974940458; 0.010334472403437905; 0.21472506989748374	3	0.11036	0.314751	0.788288	0.573563	-0.107734	0.479651	1	1	Short
BAG4	2	chr8_38210918_38211020_+; chr8_38213250_38213301_+	0.8827334604587107; 0.8827334604587107	1	0.0297619	0.912495	0.970238	0.0875046	140.011	0.985075	3.95321e-31	1.12981e-29	Short
BAG5	3	chr14_103556551_103556602_-; chr14_103557149_103557200_-; chr14_103559622_103559673_-	0.16754385964912277; 0.25219802379512; 0.41974188344424274	3	0.077193	0.496935	0.234211	0.0666667	7.72366	0.683432	0.0210294	0.0569114	Short
BAIAP2-AS1	2	chr17_81029131_81029182_-; chr17_81031327_81031378_-	0.30824822193009055; 0.30824822193009066	2	0.266667	0.574915	0.733333	0.425085	1.47292	0.46281	0.478806	0.824068	Short
BAIAP2L1	3	chr7_98291650_98291701_-; chr7_98293243_98293294_-; chr7_98293316_98293367_-	0.13886376410589027; 0.08134393067665396; 0.05751983342923622	1	0.381537	0.439057	0.217914	0.0790498	0.701744	0.502857	0.704074	1	Short
BAMBI	4	chr10_28682654_28682705_+; chr10_28682718_28682808_+; chr10_28682817_28682868_+; chr10_28682881_28682932_+	0.27785837127236745; 0.08956406042240248; 0.17134244283267325; 0.1960799888620967	1	0.248747	0.526605	0.287982	0.0919019	30.2484	0.860317	2.70175e-07	1.52872e-06	Short
BATF3	2	chr1_212686417_212686468_-; chr1_212686472_212686523_-	0.01054614818319033; 0.010546148183190551	2	0.601404	0.590858	0.398596	0.409142	0.814985	0.349882	0.665316	0.982647	Long
BAX	2	chr19_48961598_48961649_+; chr19_48961747_48961798_+	0.00569012892675734; 0.005690128926757354	2	0.0472476	0.0529378	0.952752	0.947062	0.807042	0.377588	0.667964	0.983447	Short
BAZ1B	3	chr7_73440406_73440487_-; chr7_73441288_73441339_-; chr7_73441588_73441639_-	0.2665498524092394; 0.11293473276798988; 0.15361511964124952	1	0.309831	0.463446	0.664907	0.398357	8.1296	0.596231	0.0171664	0.0472841	Short
BAZ2A	2	chr12_56595930_56595981_-; chr12_56598362_56598413_-	0.2537348272642389; 0.2537348272642389	1	0.522409	0.776144	0.477591	0.223856	0.0825542	0.377506	0.959563	1	Short
BAZ2B	2	chr2_159318979_159319030_-; chr2_159319051_159319102_-	0.006132756132756212; 0.006132756132756101	1	0.551587	0.545455	0.448413	0.454545	5.59188	0.395729	0.0610575	0.151028	Long
BBIP1	6	chr10_110898730_110898781_-; chr10_110899891_110899942_-; chr10_110899963_110900054_-; chr10_110900091_110900142_-; chr10_110900152_110900203_-; chr10_110900229_110900280_-	0.1037454899594791; 0.0233563958624987; 0.10400433758411247; 0.09398800791671771; 0.09785817021384632; 0.4229524015366542	6	0.290182	0.713134	0.151241	0.0474951	64.0138	0.933764	1.2577e-14	1.41436e-13	Short
BBS10	4	chr12_76344506_76344557_-; chr12_76344574_76344625_-; chr12_76344729_76344780_-; chr12_76347405_76347456_-	0.2087682757997395; 0.2125723167959829; 0.13546543172056166; 0.2858751608751609	4	0	0.285875	0.325885	0.117117	0.231074	0.550432	0.890888	1	Short
BBS2	2	chr16_56484385_56484436_-; chr16_56484451_56484502_-	0.032732323879303526; 0.03273232387930358	2	0.546237	0.57897	0.453763	0.42103	0.0844914	0.363409	0.958634	1	Short
BBX	6	chr3_107807658_107807709_+; chr3_107808370_107808421_+; chr3_107809045_107809096_+; chr3_107810178_107810229_+; chr3_107810949_107811000_+; chr3_107811152_107811203_+	0.11561903732006817; 0.15602303767252224; 0.028027259109733353; 0.013359967638318149; 0.05373360888824807; 0.23257575757575755	6	0.386305	0.501924	0.268939	0.0363636	4.77518	0.533253	0.091851	0.217812	Short
BCAP29	5	chr7_107618608_107618659_+; chr7_107619402_107619453_+; chr7_107620423_107620518_+; chr7_107621819_107621870_+; chr7_107623266_107623317_+	0.006954427581176592; 0.10877651046597728; 0.2359913804660684; 0.4718879050462972; 0.12016558653307488	4	0.068571	0.0616166	0.179966	0.0598005	33.5791	0.872814	5.10956e-08	3.08984e-07	NA
BCAR1	2	chr16_75229035_75229086_-; chr16_75229092_75229143_-	0.00488428999811269; 0.004884289998112745	2	0.505645	0.500761	0.494355	0.499239	1.1683	0.40442	0.557581	0.90467	Long
BCAS2	3	chr1_114567557_114567608_-; chr1_114567709_114567833_-; chr1_114567837_114567928_-	0.0476355355889318; 0.021951327155740108; 0.025684208433191663	1	0.223706	0.24939	0.40368	0.356045	0.716669	0.41594	0.698839	1	Short
BCAT1	4	chr12_24811363_24811414_-; chr12_24817654_24817705_-; chr12_24817735_24817786_-; chr12_24817883_24817934_-	0.44866844866844857; 0.10801971516257233; 0.0977808656380085; 0.24286786786786785	1	0.0160256	0.258894	0.672161	0.223493	0.528763	0.518248	0.767681	1	Short
BCDIN3D	2	chr12_49837780_49837831_-; chr12_49837857_49837908_-	0.010494458653026423; 0.010494458653026228	1	0.863333	0.873828	0.136667	0.126172	1.05663	0.318452	0.589599	0.9296	Short
BCHE	2	chr3_165772904_165772955_-; chr3_165773079_165773172_-	0.01342079714290667; 0.013420797142906782	2	0.702991	0.689571	0.297009	0.310429	1.33693	0.354722	0.512494	0.861259	Long
BCL10	2	chr1_85266248_85266299_-; chr1_85266383_85266434_-	0.24415954415954433; 0.24415954415954413	1	0.42963	0.18547	0.57037	0.81453	0.553745	0.541436	0.758151	1	Long
BCL2L11	2	chr2_111164451_111164502_+; chr2_111164580_111164631_+	0.5541666666666667; 0.22083333333333333	1	0.25	0.720833	0.75	0.279167	4.69756	0.526387	0.0954857	0.225141	Short
BCL2L13	4	chr22_17729089_17729140_+; chr22_17729154_17729205_+; chr22_17730571_17730622_+; chr22_17735170_17735221_+	0.0733398716602558; 0.09172761294017695; 0.0501888995640723; 0.06857664084399365	2	0.653828	0.727168	0.0310169	0.0995935	11.6346	0.642298	0.00297561	0.00944908	NA
BCL9L	3	chr11_118896136_118896187_-; chr11_118897746_118897797_-; chr11_118897809_118897860_-	0.018198847698014317; 0.006076509979220657; 0.012122337718793563	1	0.442917	0.430794	0.117262	0.135461	-0.202242	0.380952	1	1	Long
BCLAF1	3	chr6_136258589_136258640_-; chr6_136260726_136260777_-; chr6_136260897_136260948_-	0.4268860066376486; 0.070561343950096; 0.3563246626875527	1	0.0272109	0.383536	0.578812	0.151926	39.1687	0.905145	3.1234e-09	2.10747e-08	Short
BCOR	2	chrX_40051251_40051302_-; chrX_40051369_40051420_-	0.03200104128896708; 0.032001041288967025	1	0.467674	0.435673	0.532326	0.564327	0.83062	0.355056	0.660136	0.979183	Long
BDH2	2	chr4_103079435_103079527_-; chr4_103079567_103079618_-	0.05292606934117833; 0.05292606934117833	1	0.49833	0.551256	0.50167	0.448744	0.258861	0.410256	0.878596	1	Short
BDNF	2	chr11_27657504_27657582_-; chr11_27657599_27657650_-	0.0; 0.0	1	0.5	0.5	0.5	0.5	0.470371	0.399132	0.790424	1	NA
BECN1	4	chr17_42810137_42810188_-; chr17_42810464_42810515_-; chr17_42810559_42810610_-; chr17_42810644_42810721_-	0.19518552024395874; 0.1633758005193256; 0.09019887744759184; 0.058389157722958565	1	0.170949	0.112559	0.217025	0.0218398	81.5811	0.960784	1.92704e-18	2.87263e-17	NA
BET1L	3	chr11_200978_201029_-; chr11_202940_202991_-; chr11_205194_205245_-	0.10399466773538621; 0.0509744919934042; 0.053020175741982034	1	0.184844	0.131824	0.185179	0.289174	-0.228928	0.34136	1	1	Long
BFAR	3	chr16_14667901_14667952_+; chr16_14668840_14669008_+; chr16_14669181_14669232_+	0.19657544752716055; 0.15278948994637243; 0.04378595758078829	1	0.0672423	0.263818	0.212585	0.168799	-0.0314518	0.407246	1	1	Short
BHLHE40	5	chr3_4983654_4983705_+; chr3_4983724_4983775_+; chr3_4984788_4984839_+; chr3_4984898_4984949_+; chr3_4985130_4985181_+	0.10614218149608744; 0.11559718105009688; 0.07128987176900597; 0.09865342873334032; 0.3916826630485306	5	0.00751964	0.113662	0.655991	0.264308	140.011	0.985075	3.95321e-31	1.12981e-29	Short
BHLHE41	2	chr12_26120259_26120310_-; chr12_26120413_26120464_-	0.11061307113938693; 0.11061307113938701	2	0.824176	0.713563	0.175824	0.286437	-0.701329	0.473611	1	1	Long
BID	2	chr22_17735203_17735290_-; chr22_17735374_17735425_-	0.05308036255107329; 0.05308036255107318	1	0.636414	0.583333	0.363586	0.416667	0.0581705	0.312236	0.971334	1	Long
BIRC2	2	chr11_102348632_102348683_+; chr11_102378619_102378670_+	0.1795730474398971; 0.1795730474398971	1	0.0578918	0.237465	0.942108	0.762535	9.28998	0.638418	0.00960962	0.0278542	Short
BIRC5	3	chr17_78224119_78224218_+; chr17_78224648_78224730_+; chr17_78225300_78225351_+	0.04614126024259832; 0.0985583051754485; 0.05241704493285008	2	0.0541805	0.00803924	0.0926692	0.0402521	12.5768	0.706997	0.00185773	0.00612013	NA
BIRC6	3	chr2_32618364_32618415_+; chr2_32618434_32618485_+; chr2_32618545_32618596_+	0.2684637410263032; 0.19412126938126567; 0.07434247164503764	1	0.52488	0.793344	0.194042	0.119699	0.967458	0.457447	0.61648	0.949924	Short
BLM	2	chr15_90815312_90815363_+; chr15_90815374_90815459_+	0.0028158461973811777; 0.002815846197381233	2	0.648933	0.651749	0.351067	0.348251	3.48	0.376728	0.175521	0.380097	Short
BLOC1S2	3	chr10_100274700_100274751_-; chr10_100274987_100275038_-; chr10_100275150_100275201_-	0.09878194480822355; 0.03064239306830613; 0.12942433787652963	3	0.0650872	0.194512	0.610439	0.511657	0.864752	0.322485	0.648965	0.971932	Short
BLOC1S4	2	chr4_6717313_6717364_+; chr4_6717596_6717697_+	0.014135106973981681; 0.01413510697398164	1	0.913714	0.927849	0.0862863	0.0721512	0.611006	0.321429	0.736753	1	Short
BLOC1S6	5	chr15_45606873_45606924_+; chr15_45607104_45607155_+; chr15_45609518_45609569_+; chr15_45609585_45609636_+; chr15_45609657_45609708_+	0.12649485939442304; 0.14845925002805926; 0.0043577409764437025; 0.1045653339059276; 0.16603103454011098	5	0.00956938	0.136064	0.44399	0.277958	46.0574	0.90461	9.97147e-11	7.86327e-10	Short
BMPR2	2	chr2_202560281_202560332_+; chr2_202567698_202567749_+	0.5588075880758807; 0.5588075880758807	1	0.111111	0.669919	0.888889	0.330081	5.61115	0.578729	0.0604719	0.149827	Short
BMS1P20	3	chr22_22307294_22307345_+; chr22_22307611_22307662_+; chr22_22321269_22321320_+	0.2577731529256317; 0.0628223721731568; 0.19495078075247468	1	0.411759	0.669532	0.417963	0.223012	4.09347	0.611268	0.129156	0.291951	Short
BNIP3	4	chr10_131966455_131966506_-; chr10_131967684_131967735_-; chr10_131967752_131967803_-; chr10_131968360_131968411_-	0.0483533911945867; 0.20301163741175654; 0.19943163523065222; 0.45079666383699546	4	0.221329	0.672126	0.0653141	0.0169607	90.0599	0.962418	2.77807e-20	4.70151e-19	Short
BNIP3L	3	chr8_26410790_26410841_+; chr8_26410941_26410992_+; chr8_26413077_26413128_+	0.13024981350380116; 0.08810412287034668; 0.21835393637414777	3	0.627341	0.757591	0.2757	0.0573462	14.3509	0.745127	0.000765139	0.00272031	Short
BOD1	2	chr5_173607474_173607525_-; chr5_173607537_173607588_-	0.008974346651257945; 0.008974346651257847	1	0.883883	0.892857	0.116117	0.107143	1.09753	0.372521	0.577662	0.921288	Short
BOD1L1	2	chr4_13568738_13568789_-; chr4_13568847_13568898_-	0.2515980369603558; 0.25159803696035576	1	0.336808	0.588406	0.663192	0.411594	6.29346	0.594005	0.0429924	0.109234	Short
BORA	2	chr13_72755398_72755449_+; chr13_72756145_72756196_+	0.4506326644370122; 0.45063266443701233	2	0.500962	0.951594	0.499038	0.0484058	8.17306	0.598456	0.0167974	0.046353	Short
BORCS5	4	chr12_12465993_12466044_+; chr12_12466091_12466142_+; chr12_12469359_12469410_+; chr12_12475849_12475900_+	0.11706349206349209; 0.03750000000000003; 0.2706349206349207; 0.11607142857142855	3	0.25	0.367063	0.0208333	0.136905	-0.132742	0.4	1	1	NA
BPGM	2	chr7_134679669_134679720_+; chr7_134679757_134679808_+	0.014208689004827801; 0.014208689004827746	1	0.477282	0.49149	0.522718	0.50851	0.243201	0.373967	0.885502	1	Short
BPNT1	2	chr1_220057549_220057600_-; chr1_220057728_220057779_-	0.12421992773571168; 0.12421992773571155	1	0.769055	0.893275	0.230945	0.106725	9.40316	0.64507	0.00908094	0.0265231	Short
BPTF	2	chr17_67982997_67983048_+; chr17_67983076_67983153_+	0.04239657557487009; 0.04239657557487009	1	0.442452	0.484848	0.557548	0.515152	-0.72263	0.371751	1	1	Short
BRCC3	2	chrX_155122915_155122966_+; chrX_155123026_155123077_+	0.17124651533253687; 0.16208681800079655	1	0.49313	0.5	0.50687	0.5	13.857	0.436663	0.000979483	0.00342116	Short
BRD1	2	chr22_49773283_49773334_-; chr22_49773420_49773471_-	0.07017594517594505; 0.07017594517594525	2	0.287393	0.217217	0.712607	0.782783	0.203379	0.300872	0.90331	1	Long
BRD3	2	chr9_134030305_134030356_-; chr9_134030395_134030446_-	0.009257184355223491; 0.009257184355223602	2	0.520723	0.511466	0.479277	0.488534	2.04936	0.332518	0.358911	0.672413	Long
BRD4	2	chr19_15236838_15236889_-; chr19_15237540_15237591_-	0.05391073340382091; 0.05391073340382097	2	0.0444444	0.0983552	0.955556	0.901645	0.191239	0.325581	0.90881	1	Short
BRD7	3	chr16_50317997_50318048_-; chr16_50319030_50319081_-; chr16_50319090_50319141_-	0.025115114373028227; 0.13102225847876886; 0.15613737285179707	3	0.586569	0.742707	0.133466	0.108351	4.36491	0.540984	0.112764	0.259874	Short
BRE	2	chr2_28338737_28338837_+; chr2_28338850_28338901_+	0.01267587623949884; 0.012675876239498951	2	0.528473	0.515797	0.471527	0.484203	-0.139446	0.381156	1	1	Long
BRI3BP	3	chr12_125025493_125025544_+; chr12_125025749_125025828_+; chr12_125031133_125031231_+	0.28114478114478114; 0.3405076405076406; 0.6216524216524216	3	0.111111	0.392256	0.688319	0.0666667	61.7088	0.95082	3.98196e-14	4.26421e-13	Short
BRIP1	2	chr17_61681271_61681322_-; chr17_61681334_61681385_-	0.009433962264150941; 0.009433962264150886	1	0.490566	0.5	0.509434	0.5	0.0231253	0.397869	0.988504	1	Short
BRIX1	2	chr5_34925460_34925511_+; chr5_34925631_34925682_+	0.014948692957670429; 0.014948692957670429	1	0.0916822	0.0767335	0.908318	0.923267	0.33503	0.313172	0.845764	1	Long
BRK1	2	chr3_10126866_10126917_+; chr3_10127139_10127190_+	0.038394207834428706; 0.038394207834428845	2	0.934099	0.972493	0.0659015	0.0275073	11.33	0.612414	0.00346523	0.0109012	Short
BRMS1L	2	chr14_35870619_35870670_+; chr14_35871912_35871963_+	0.46018556606791894; 0.46018556606791877	1	0.219172	0.679358	0.780828	0.320642	30.9588	0.851623	1.89399e-07	1.08813e-06	Short
BROX	4	chr1_222732713_222732764_+; chr1_222732837_222732888_+; chr1_222733907_222733958_+; chr1_222735136_222735187_+	0.1537693806389352; 0.19255427401870814; 0.07739620085232676; 0.42371985550997016	4	0	0.153769	0.967878	0.544158	41.6105	0.917476	9.21307e-10	6.58265e-09	Short
BRSK1	2	chr19_55312445_55312496_+; chr19_55312511_55312593_+	0.06643356643356635; 0.0664335664335664	2	0.558497	0.492063	0.441503	0.507937	0.246607	0.441372	0.883995	1	Long
BRWD3	3	chrX_80669486_80669537_-; chrX_80675817_80675893_-; chrX_80676579_80676630_-	0.3034866368199701; 0.21737811933890372; 0.5208647561588737	3	0.230769	0.751634	0.303487	0	0.468284	0.50431	0.791249	1	Short
BSDC1	3	chr1_32365110_32365161_-; chr1_32365171_32365222_-; chr1_32365274_32365325_-	0.02279381025531641; 0.060683303491954166; 0.03788949323663782	2	0.540205	0.578094	0.0302449	0.0530387	1.53649	0.351415	0.463827	0.806664	NA
BSG	2	chr19_582815_582905_+; chr19_583436_583487_+	0.1338732968869954; 0.13387329688699545	2	0.466257	0.60013	0.533743	0.39987	0.0563235	0.416168	0.972231	1	Short
BTAF1	3	chr10_92029088_92029139_+; chr10_92030176_92030227_+; chr10_92030274_92030325_+	0.3307971014492754; 0.20067451296138428; 0.13012258848789116	1	0	0.330797	0.439724	0.309601	1.01041	0.458194	0.603383	0.941091	Short
BTBD1	2	chr15_83016423_83016474_-; chr15_83017191_83017242_-	0.48000920174833217; 0.48000920174833217	1	0.0623188	0.542328	0.937681	0.457672	140.011	0.985075	3.95321e-31	1.12981e-29	Short
BTBD19	2	chr1_44815448_44815499_+; chr1_44815534_44815585_+	0.16082436082436075; 0.1608243608243608	2	0.3557	0.516524	0.6443	0.483476	0.0195165	0.408774	0.990289	1	Short
BTBD3	4	chr20_11923997_11924048_+; chr20_11924107_11924158_+; chr20_11924697_11924748_+; chr20_11926544_11926595_+	0.36276051086100103; 0.12428611647361647; 0.2322535771065183; 0.7193002044411357	4	0.0233064	0.386067	0.820916	0.101616	100.407	0.975207	1.57395e-22	3.05729e-21	Short
BTF3L4	4	chr1_52086832_52086913_+; chr1_52086931_52086982_+; chr1_52088216_52088267_+; chr1_52088341_52088419_+	0.2151912316837758; 0.14443825092799023; 0.09015743081132806; 0.26947205180043804	4	0.32831	0.543502	0.293688	0.0242155	66.4645	0.955665	3.69332e-15	4.31561e-14	Short
BTG1	2	chr12_92143125_92143176_-; chr12_92143919_92143970_-	0.14421669102548684; 0.14421669102548668	1	0.289754	0.433971	0.710246	0.566029	13.4911	0.665272	0.00117608	0.00401908	Short
BTRC	2	chr10_101553436_101553487_+; chr10_101554173_101554224_+	0.02305834914530569; 0.02305834914530569	1	0.230159	0.2071	0.769841	0.7929	0.405279	0.329787	0.816572	1	Long
BUB1	2	chr2_110637832_110637883_-; chr2_110637904_110637988_-	0.015472589181865282; 0.015472589181865337	2	0.515046	0.530518	0.484954	0.469482	1.40015	0.372487	0.496549	0.844585	Short
BUD23	3	chr7_73697964_73698015_+; chr7_73698085_73698136_+; chr7_73698161_73698248_+	0.03259539496431782; 0.022727197667334997; 0.00986819729698285	1	0.073988	0.106583	0.270142	0.260274	0.977513	0.362989	0.613389	0.948406	Short
BYSL	4	chr6_41932995_41933046_+; chr6_41934242_41934293_+; chr6_41934552_41934603_+; chr6_41934608_41934659_+	0.2051717252108738; 0.005840376625793793; 0.08971542553632104; 0.10961592304875886	1	0.730449	0.935621	0.113889	0.0042735	6.689	0.672083	0.0352778	0.0914979	Short
BZW1	2	chr2_200823607_200823658_+; chr2_200823795_200823846_+	0.05269220223321222; 0.05269220223321225	2	0.237174	0.289867	0.762826	0.710133	0.381815	0.332817	0.826209	1	Short
BZW2	2	chr7_16706323_16706374_+; chr7_16706466_16706517_+	0.06774794125043823; 0.06774794125043826	2	0.121468	0.0537196	0.878532	0.94628	2.24153	0.557263	0.32603	0.625972	Long
C10orf10	3	chr10_44976261_44976312_-; chr10_44976329_44976380_-; chr10_44977362_44977413_-	0.01115500975410566; 0.02274921265265628; 0.033904222406761886	3	0.0161539	0.0500581	0.48983	0.478675	0.543799	0.485507	0.761931	1	Short
C10orf76	2	chr10_101845604_101845655_-; chr10_101846429_101846480_-	0.054964670218219935; 0.05496467021821988	1	0.325835	0.27087	0.674165	0.72913	5.04699	0.396359	0.0801789	0.192799	Long
C10orf90	2	chr10_126425002_126425053_-; chr10_126425138_126425189_-	0.020667789001122205; 0.020667789001122372	2	0.237666	0.258333	0.762334	0.741667	0.0302933	0.290368	0.984967	1	Short
C11orf24	2	chr11_68261338_68261389_-; chr11_68261463_68261550_-	0.03820534714450524; 0.0382053471445053	2	0.780081	0.818286	0.219919	0.181714	0.645676	0.35706	0.724091	1	Short
C11orf57	2	chr11_112084326_112084377_+; chr11_112085099_112085150_+	0.047247807017543865; 0.04724780701754383	1	0.098125	0.0508772	0.901875	0.949123	0.268412	0.35545	0.87441	1	Long
C11orf58	7	chr11_16755061_16755152_+; chr11_16755296_16755347_+; chr11_16755415_16755466_+; chr11_16755719_16755770_+; chr11_16755841_16755892_+; chr11_16755930_16756029_+; chr11_16757043_16757141_+	0.08914952241691602; 0.009455782231081532; 0.00969543961078484; 0.04724917343564705; 0.059845779318744796; 0.07915705801104436; 0.042060405831702216	1	0.0264554	0.115605	0.0719378	0.0298774	9.94633	0.668622	0.0069212	0.0207036	Short
C11orf91	2	chr11_33698261_33698312_-; chr11_33698325_33698376_-	0.03361344537815131; 0.03361344537815125	1	0.5	0.533613	0.5	0.466387	0.395062	0.455201	0.820755	1	Short
C12orf4	3	chr12_4489349_4489400_-; chr12_4489415_4489466_-; chr12_4489595_4489646_-	0.054267310789049894; 0.16109098228663454; 0.10682367149758448	2	0.312963	0.419787	0.161111	0.215378	-1.12323	0.427557	1	1	NA
C12orf43	5	chr12_121002443_121002494_-; chr12_121003032_121003083_-; chr12_121003435_121003486_-; chr12_121003497_121003548_-; chr12_121003560_121003611_-	0.18127404071676514; 0.00847015042061472; 0.05459392688494856; 0.059495887669262296; 0.05871407574193953	1	0.07041	0.0116959	0.1582	0.339474	1.83331	0.398519	0.399854	0.72903	Long
C12orf49	2	chr12_116713320_116713371_-; chr12_116717250_116717425_-	0.3262076446442228; 0.3262076446442229	2	0.646561	0.972768	0.353439	0.0272315	0.255776	0.57204	0.879952	1	Short
C12orf75	3	chr12_105370759_105370810_+; chr12_105371202_105371253_+; chr12_105371467_105371518_+	0.0604497916609178; 0.038451856234297366; 0.09890164789521516	3	0	0.0604498	0.677412	0.57851	0.538286	0.360563	0.764034	1	Short
C14orf119	2	chr14_23098438_23098489_+; chr14_23098551_23098648_+	0.032589170964272274; 0.032589170964272274	1	0.552548	0.585137	0.447452	0.414863	0.145579	0.347953	0.929796	1	Short
C14orf2	2	chr14_103912288_103912339_-; chr14_103912516_103912567_-	0.09648164039220229; 0.09648164039220242	2	0.836993	0.933475	0.163007	0.0665253	18.9538	0.778462	7.65993e-05	0.000321817	Short
C15orf39	2	chr15_75211470_75211521_+; chr15_75212118_75212169_+	0.23145566018712804; 0.23145566018712804	1	0.491725	0.260269	0.508275	0.739731	28.5263	0.761216	6.39124e-07	3.49726e-06	Long
C15orf61	2	chr15_67526490_67526583_+; chr15_67526589_67526640_+	0.03009283023404674; 0.030092830234046908	2	0.500848	0.530941	0.499152	0.469059	12.751	0.538378	0.00170277	0.00565113	Short
C16orf45	3	chr16_15587913_15587964_+; chr16_15587984_15588035_+; chr16_15588208_15588259_+	0.09853032011925916; 0.001560876313597137; 0.10009119643285645	3	0.375972	0.474502	0.217436	0.117345	0.0326492	0.462623	0.983808	1	Short
C16orf70	2	chr16_67148173_67148269_+; chr16_67148446_67148539_+	0.37886832865312065; 0.3788683286531207	2	0.417344	0.796213	0.582656	0.203787	8.81564	0.614776	0.0121817	0.0346383	Short
C16orf72	5	chr16_9117481_9117532_+; chr16_9118527_9118578_+; chr16_9118955_9119006_+; chr16_9119026_9119077_+; chr16_9119647_9119698_+	0.18427542549264472; 0.12395076563804919; 0.23265742769701203; 0.18761313090852924; 0.11204436747484742	3	0.134367	0.318642	0.0675065	0.179551	30.5093	0.829985	2.37127e-07	1.34682e-06	NA
C17orf62	2	chr17_82442586_82442637_-; chr17_82442643_82442694_-	0.03256675358600118; 0.03256675358600125	2	0.890312	0.922879	0.109688	0.0771209	-0.0474754	0.339768	1	1	Short
C17orf80	2	chr17_73248746_73248797_+; chr17_73248829_73248880_+	0.007042689969519289; 0.007042689969519289	1	0.486717	0.479675	0.513283	0.520325	0.277994	0.362921	0.870231	1	Long
C18orf21	3	chr18_35978998_35979049_+; chr18_35979053_35979104_+; chr18_35979221_35979272_+	0.19967060452180957; 0.06912060563081115; 0.26879121015262064	3	0.369945	0.569616	0.441719	0.172928	0.428075	0.447692	0.807318	1	Short
C18orf25	3	chr18_46263253_46263304_+; chr18_46266836_46266887_+; chr18_46266938_46266989_+	0.5400653484173048; 0.34262252906585045; 0.1974428193514544	1	0.169159	0.709225	0.323268	0.125825	140.252	0.983444	3.50472e-31	1.12981e-29	Short
C19orf12	3	chr19_29701159_29701210_-; chr19_29701891_29701968_-; chr19_29701983_29702034_-	0.3502371780265269; 0.1740769223465968; 0.17616025567993016	1	0.0703675	0.246528	0.918524	0.568287	1.01766	0.533063	0.601198	0.940036	Short
C1GALT1	2	chr7_7244299_7244350_+; chr7_7248565_7248616_+	0.2705882352941176; 0.27058823529411774	2	0.662745	0.933333	0.337255	0.0666667	13.8054	0.729607	0.00100508	0.00349595	Short
C1GALT1C1	4	chrX_120625799_120625850_-; chrX_120625948_120625999_-; chrX_120626050_120626152_-; chrX_120626171_120626222_-	0.07358005338571176; 0.03743970794295581; 0.11461925178903498; 0.003599490460367172	3	0.142697	0.139098	0.111484	0.0379044	0.271236	0.474063	0.873176	1	NA
C1orf112	2	chr1_169853037_169853088_+; chr1_169853213_169853264_+	0.20504544188754714; 0.2050454418875472	2	0.92316	0.718115	0.0768398	0.281885	2.06224	0.512129	0.356607	0.669699	Long
C1orf123	4	chr1_53214099_53214150_-; chr1_53214157_53214208_-; chr1_53214265_53214316_-; chr1_53214473_53214524_-	0.14099038301869254; 0.054015259906196544; 0.08611381154355939; 0.1088918313813298	1	0.169609	0.060717	0.308446	0.449436	75.5839	0.931419	3.86506e-17	5.19237e-16	Long
C1orf131	2	chr1_231223765_231223816_-; chr1_231223907_231223958_-	0.25289809039809036; 0.25289809039809047	2	0.255756	0.508654	0.744244	0.491346	11.1455	0.649789	0.00380009	0.0118739	Short
C1orf198	4	chr1_230837119_230837170_-; chr1_230837172_230837223_-; chr1_230839170_230839221_-; chr1_230839560_230839611_-	0.1373747680018758; 0.0004937479542062029; 0.060090796075073165; 0.07679022397259645	1	0.0290417	0.105832	0.477103	0.339728	34.3593	0.876777	3.45914e-08	2.1291e-07	Short
C1orf21	4	chr1_184619662_184619754_+; chr1_184620275_184620326_+; chr1_184621979_184622030_+; chr1_184628968_184629019_+	0.1687702771828249; 0.028776435080898333; 0.08249847754234861; 0.11504823472137456	1	0.112418	0.281188	0.117812	0.00276359	59.8419	0.938211	1.01272e-13	1.05677e-12	Short
C1orf27	2	chr1_186419101_186419152_+; chr1_186419182_186419233_+	0.0028418058369819033; 0.0028418058369818477	1	0.514724	0.511883	0.485276	0.488117	1.73656	0.341232	0.419673	0.751726	Long
C1orf43	3	chr1_154206668_154206719_-; chr1_154206720_154206771_-; chr1_154206832_154206883_-	0.060062588736259435; 0.012627055132234166; 0.047435533604025304	1	0.350563	0.397998	0.121557	0.0614945	0.208423	0.408353	0.901035	1	Short
C1orf50	3	chr1_42775444_42775576_+; chr1_42775586_42775637_+; chr1_42775684_42775735_+	0.0121212121212122; 0.006060606060606016; 0.006060606060606016	1	0.544444	0.556566	0.227778	0.221717	0.30335	0.33532	0.859267	1	Short
C1orf52	5	chr1_85249953_85250004_-; chr1_85251968_85252019_-; chr1_85252089_85252140_-; chr1_85252194_85252245_-; chr1_85252289_85252340_-	0.040181905322092246; 0.10702551727746834; 0.04833402731128912; 0.021988888604410284; 0.17355256130643934	5	0.228677	0.40223	0.0629092	0.0227273	-0.18243	0.49786	1	1	Short
C1QTNF3-AMACR	3	chr5_33988667_33988718_-; chr5_33988755_33988806_-; chr5_33988839_33988924_-	0.0596657297805363; 0.1603939820782051; 0.22005971185874135	3	0.150281	0.37034	0.417994	0.358328	-0.0772396	0.405889	1	1	Short
C1R	2	chr12_7080219_7080270_-; chr12_7080416_7080467_-	0.11200716845878134; 0.11200716845878134	1	0.472222	0.360215	0.527778	0.639785	0.681719	0.302865	0.711159	1	Long
C21orf58	3	chr21_46297722_46297773_-; chr21_46300430_46300481_-; chr21_46300510_46300561_-	0.20048198090052335; 0.11715237054375238; 0.08332961035677117	1	0.486179	0.569508	0.387689	0.187207	0.147831	0.391083	0.92875	1	Short
C2orf49	3	chr2_105345401_105345452_+; chr2_105345472_105345523_+; chr2_105348712_105348811_+	0.18973242572707216; 0.1484001304422078; 0.33813255616928006	3	0.270317	0.46005	0.454534	0.116402	0.134973	0.466019	0.93474	1	Short
C2orf68	3	chr2_85605254_85605305_-; chr2_85606654_85606705_-; chr2_85608262_85608338_-	0.18023207822157558; 0.04688246756000536; 0.22711454578158102	3	0.350344	0.577459	0.1937	0.013468	11.6502	0.52451	0.00295246	0.0093822	Short
C2orf74	3	chr2_61164614_61164665_+; chr2_61164685_61164736_+; chr2_61164777_61164828_+	0.2619047619047619; 0.13111772486772488; 0.1307870370370371	1	0.0486111	0.310516	0.512731	0.381944	0.785197	0.369914	0.6753	0.988303	Short
C3orf38	3	chr3_88156867_88156918_+; chr3_88157095_88157146_+; chr3_88157914_88157965_+	0.2633214738477896; 0.07709637171879735; 0.18622510212899235	1	0.0707071	0.334029	0.513567	0.327342	3.51106	0.544139	0.172816	0.375327	Short
C4orf3	3	chr4_119297052_119297103_-; chr4_119298439_119298539_-; chr4_119298544_119298595_-	0.16621824768624388; 0.06768841038544055; 0.09852983730080328	1	0.420936	0.519465	0.188398	0.0221795	88.487	0.920188	6.09939e-20	1.0174e-18	Short
C4orf32	4	chr4_112186904_112186955_+; chr4_112187035_112187155_+; chr4_112188848_112188899_+; chr4_112188972_112189081_+	0.3984477124183007; 0.01076850094876669; 0.20061406282943278; 0.2086021505376344	1	0.133333	0.531781	0.208602	0	38.6651	0.830816	4.01772e-09	2.68666e-08	Short
C4orf46	4	chr4_158666675_158666726_-; chr4_158668203_158668254_-; chr4_158668739_158668790_-; chr4_158669072_158669123_-	0.40301186062561184; 0.06614617940199334; 0.07709454796411316; 0.39206349206349206	1	0	0.392063	0.813488	0.410476	12.1191	0.736762	0.00233541	0.00754428	Short
C5orf15	2	chr5_133955510_133955561_-; chr5_133956706_133956757_-	0.20549145299145288; 0.20549145299145294	2	0.00444444	0.209936	0.995556	0.790064	4.82297	0.589431	0.0896821	0.213137	Short
C5orf22	2	chr5_31554757_31554808_+; chr5_31554832_31554930_+	0.03159402862301419; 0.031594028623014137	1	0.915899	0.884305	0.0841005	0.115695	0.288344	0.329114	0.865739	1	Long
C5orf30	4	chr5_103277177_103277228_+; chr5_103278263_103278314_+; chr5_103278321_103278372_+; chr5_103278609_103278660_+	0.4588726178782494; 0.01311275144743207; 0.09756716750521932; 0.34819269892559784	1	0.133993	0.592865	0.360771	0.0125786	2.18029	0.603746	0.336167	0.640489	Short
C5orf51	2	chr5_41921487_41921538_+; chr5_41921585_41921636_+	0.14609853291480213; 0.14609853291480202	1	0.495171	0.64127	0.504829	0.35873	13.1899	0.645204	0.00136729	0.00461627	Short
C6orf106	3	chr6_34587288_34587339_-; chr6_34588871_34588922_-; chr6_34589734_34589785_-	0.18195116505421538; 0.12090409982774777; 0.06104706522646762	1	0.0805322	0.141579	0.901611	0.719659	2.58387	0.491071	0.274739	0.548867	Short
C6orf120	6	chr6_169702966_169703017_+; chr6_169703032_169703083_+; chr6_169703129_169703180_+; chr6_169704636_169704687_+; chr6_169704748_169704799_+; chr6_169706255_169706306_+	0.11061480009567441; 0.24270022630678376; 0.21633893580614894; 0.13299778292947695; 0.2996366869317689; 0.13701949234736116	5	0.120322	0.230936	0.21126	0.0742407	13.382	0.74584	0.00124204	0.00422839	Short
C6orf203	2	chr6_107051206_107051257_+; chr6_107051284_107051335_+	0.0328353563647682; 0.0328353563647682	1	0.443355	0.47619	0.556645	0.52381	-0.0480506	0.380481	1	1	Short
C6orf62	5	chr6_24704861_24704981_-; chr6_24704987_24705038_-; chr6_24705043_24705186_-; chr6_24705701_24705752_-; chr6_24705817_24705913_-	0.043283668178464074; 0.05759657371525484; 0.06034535534090578; 0.051606372280264226; 0.10961922495436066	5	0.0272895	0.136909	0.386498	0.343215	1.11214	0.542029	0.57346	0.918969	Short
C6orf89	5	chr6_36923471_36923522_+; chr6_36924451_36924502_+; chr6_36924505_36924556_+; chr6_36925064_36925115_+; chr6_36928913_36928964_+	0.15417193399959814; 0.09177406624784112; 0.07043670184444484; 0.009319382532217563; 0.3257020846241018	5	0.0211703	0.175342	0.371696	0.0459937	34.1659	0.897106	3.8103e-08	2.33244e-07	Short
C7orf73	5	chr7_135674397_135674448_+; chr7_135674584_135674635_+; chr7_135674928_135674979_+; chr7_135674999_135675050_+; chr7_135675119_135675170_+	0.31822566534192664; 0.044242427570821835; 0.07251688847189446; 0.10360257379012278; 0.18634863065073118	1	0.535325	0.85355	0.221822	0.0354736	44.1739	0.908654	2.55716e-10	1.92194e-09	Short
C8orf33	3	chr8_145054374_145054425_+; chr8_145055910_145055961_+; chr8_145055979_145056030_+	0.07125224692567465; 0.04294805694311421; 0.028304189982560513	1	0.0774618	0.148714	0.50198	0.473676	1.68357	0.490305	0.430941	0.765794	Short
C8orf59	2	chr8_85214346_85214397_-; chr8_85214474_85214553_-	0.03651241592813063; 0.036512415928130704	2	0.909182	0.945695	0.0908177	0.0543052	-0.383055	0.365468	1	1	Short
C8orf76	2	chr8_123219956_123220038_-; chr8_123220063_123220114_-	0.002435064935064901; 0.0024350649350649567	2	0.502435	0.5	0.497565	0.5	0.376571	0.398453	0.828378	1	Long
C8orf88	3	chr8_90957037_90957136_-; chr8_90958120_90958171_-; chr8_90958637_90958688_-	0.25591471486386064; 0.21345648666705558; 0.4693712015309162	3	0.399681	0.869052	0.318947	0.0630324	52.4936	0.914422	3.99181e-12	3.5751e-11	Short
C9orf40	2	chr9_74946955_74947006_-; chr9_74947629_74947680_-	0.24463109354413703; 0.24463109354413703	1	0.740217	0.984848	0.259783	0.0151515	1.17435	0.58547	0.555896	0.903733	Short
C9orf78	2	chr9_129827290_129827341_-; chr9_129827582_129827633_-	0.24901146673413177; 0.24901146673413183	2	0.252222	0.501233	0.747778	0.498767	29.5889	0.749315	3.757e-07	2.10721e-06	Short
CAAP1	3	chr9_26840948_26840999_-; chr9_26841254_26841333_-; chr9_26841477_26841528_-	0.39009910197141184; 0.5803594529706438; 0.1902603509992319	2	0.312141	0.121881	0.549413	0.159314	40.4346	0.895833	1.65861e-09	1.15382e-08	NA
CABLES2	4	chr20_62386303_62386354_-; chr20_62388634_62388685_-; chr20_62388865_62388916_-; chr20_62390084_62390135_-	0.03848478571411218; 0.1852526716124329; 0.017915859518587596; 0.16468374541690822	2	0.323321	0.158637	0.346608	0.308123	0.249782	0.29233	0.882593	1	NA
CACUL1	4	chr10_118680992_118681043_-; chr10_118681503_118681554_-; chr10_118684556_118684607_-; chr10_118685941_118685992_-	0.05931068079405675; 0.09733457359517167; 0.06384282917058029; 0.09280242521864823	2	0.616213	0.709015	0.0639403	0.00462963	0.202094	0.392991	0.903891	1	Short
CACYBP	5	chr1_175010166_175010217_+; chr1_175010228_175010279_+; chr1_175010317_175010400_+; chr1_175010695_175010746_+; chr1_175010750_175010801_+	0.15498741961139578; 0.11087954508747222; 0.07667692181784985; 0.09407088871049406; 0.09511915417052423	1	0.280515	0.435503	0.116649	0.0215297	56.154	0.942904	6.40189e-13	6.25823e-12	Short
CADM1	3	chr11_115173633_115173684_-; chr11_115176276_115176327_-; chr11_115176403_115176454_-	0.22520996385271483; 0.018373285965154973; 0.24358324981786972	3	0.372895	0.616478	0.287339	0.0621293	35.3357	0.900322	2.12296e-08	1.32855e-07	Short
CADM3	4	chr1_159201149_159201200_+; chr1_159201216_159201267_+; chr1_159201950_159202033_+; chr1_159203092_159203143_+	0.0762665351209027; 0.03042497638753411; 0.06825099610121405; 0.1749425076096509	4	0.30621	0.382477	0.247127	0.0721841	15.8485	0.71345	0.000361868	0.00135989	Short
CADM4	2	chr19_43622368_43622419_-; chr19_43622549_43622600_-	0.034682511110115534; 0.034682511110115444	1	0.925681	0.960364	0.0743187	0.0396362	0.616988	0.442308	0.734552	1	Short
CALCOCO2	6	chr17_48863018_48863069_+; chr17_48863676_48863727_+; chr17_48863738_48863789_+; chr17_48863791_48863878_+; chr17_48864708_48864759_+; chr17_48864816_48864867_+	0.11040268413723194; 0.06990684006949459; 0.03150451262032261; 0.030710861826671765; 0.021307079026662616; 0.018395114247423933	1	0.0711607	0.181563	0.0539297	0.0355346	15.7869	0.733618	0.000373179	0.00139771	Short
CALD1	3	chr7_134968686_134968784_+; chr7_134970559_134970641_+; chr7_134970678_134970729_+	0.5861326805880887; 0.5158458507196648; 0.0702868298684238	1	0.178683	0.764815	0.0811032	0.0108163	56.8697	0.944444	4.47622e-13	4.39493e-12	Short
CALM1	5	chr14_90404912_90405002_+; chr14_90405056_90405107_+; chr14_90405503_90405554_+; chr14_90405559_90405610_+; chr14_90408192_90408268_+	0.026902949815019825; 0.022045346479863996; 0.02139172399082523; 0.021571872602186626; 0.09191189288789572	5	0.0643699	0.0912729	0.0980911	0.00617923	9.69795	0.637997	0.00783642	0.0232093	Short
CALM3	2	chr19_46609254_46609305_+; chr19_46610731_46610782_+	0.11655291046893924; 0.11655291046893923	1	0.0694953	0.186048	0.930505	0.813952	27.4665	0.800604	1.08575e-06	5.82745e-06	Short
CALU	4	chr7_128769322_128769483_+; chr7_128770078_128770129_+; chr7_128770570_128770621_+; chr7_128771423_128771474_+	0.2534221500602381; 0.0405615864403509; 0.16658105791403982; 0.12740267858654913	1	0.0292632	0.282685	0.337556	0.210153	27.0776	0.868045	1.31876e-06	6.99442e-06	Short
CAMK2D	2	chr4_113451032_113451083_-; chr4_113452416_113452467_-	0.030993708104999906; 0.030993708105000017	2	0.775804	0.806798	0.224196	0.193202	1.38345	0.320225	0.50071	0.848172	Short
CAMK4	2	chr5_111484568_111484619_+; chr5_111485973_111486024_+	0.037952291610827915; 0.03795229161082819	2	0.807692	0.845645	0.192308	0.154355	-0.548501	0.373955	1	1	Short
CAMLG	2	chr5_134751250_134751301_+; chr5_134751326_134751377_+	0.006849315068493178; 0.006849315068493067	1	0.493151	0.5	0.506849	0.5	0.0351547	0.403828	0.982576	1	Short
CAMSAP1	3	chr9_135808487_135808538_-; chr9_135809581_135809632_-; chr9_135810426_135810477_-	0.24443775170519355; 0.3347512315535571; 0.5791889832587507	3	0.325701	0.90489	0.25219	0.00775194	65.5896	0.941653	5.71993e-15	6.54728e-14	Short
CAMSAP2	2	chr1_200858305_200858356_+; chr1_200860656_200860752_+	0.6905999188425118; 0.6905999188425118	1	0.151036	0.841636	0.848964	0.158364	95.3665	0.968699	1.95622e-21	3.52512e-20	Short
CAND1	3	chr12_67313131_67313222_+; chr12_67314091_67314142_+; chr12_67314561_67314687_+	0.1651260763211333; 0.033857732358988285; 0.13126834396214493	1	0.792744	0.95787	0.153464	0.0221954	24.0752	0.789474	5.91745e-06	2.87355e-05	Short
CANX	5	chr5_179729227_179729278_+; chr5_179729925_179729976_+; chr5_179730409_179730460_+; chr5_179730605_179730656_+; chr5_179730874_179730953_+	0.07228908561529782; 0.09134683027693018; 0.03370595833662432; 0.1628639444964731; 0.1775121581714652	5	0.016801	0.0890901	0.542258	0.364746	72.1221	0.960526	2.18212e-16	2.79748e-15	Short
CAP1	2	chr1_40072220_40072271_+; chr1_40072563_40072648_+	0.02797369789583659; 0.02797369789583673	2	0.769312	0.741339	0.230688	0.258661	4.63842	0.469543	0.0983512	0.230729	Long
CAP2	2	chr6_17557653_17557704_+; chr6_17557729_17557821_+	0.004413793103448305; 0.004413793103448249	1	0.498667	0.494253	0.501333	0.505747	1.25538	0.378321	0.533824	0.882854	Long
CAPN2	2	chr1_223775720_223775771_+; chr1_223775788_223775839_+	0.0013017762554179413; 0.0013017762554179413	1	0.498228	0.49953	0.501772	0.50047	2.55738	0.399575	0.278401	0.553567	Short
CAPN5	2	chr11_77124444_77124495_+; chr11_77126104_77126155_+	0.37439597439597433; 0.3743959743959744	2	0.256373	0.630769	0.743627	0.369231	4.0625	0.560628	0.131171	0.295383	Short
CAPRIN1	5	chr11_34099465_34099516_+; chr11_34100457_34100508_+; chr11_34101106_34101157_+; chr11_34101504_34101555_+; chr11_34101558_34101609_+	0.07473894625605329; 0.18828127929983246; 0.18345173163911227; 0.04281454998868972; 0.03675394392808366	2	0.114188	0.188927	0.0613331	0.0245791	4.44191	0.557692	0.108505	0.251479	Short
CAPS	2	chr19_5915758_5915809_+; chr19_5915826_5915877_+	0.04262828293324583; 0.042628282933245734	1	0.88302	0.925648	0.11698	0.0743521	0.663247	0.456641	0.717758	1	Short
CAPZA1	3	chr1_112671428_112671479_+; chr1_112671482_112671533_+; chr1_112671565_112671616_+	0.10907792174161049; 0.031792226247924105; 0.1408701479895344	3	0.227143	0.336221	0.332262	0.191392	37.4989	0.820896	7.19812e-09	4.72884e-08	Short
CAPZA2	4	chr7_116918601_116918652_+; chr7_116918680_116918731_+; chr7_116919106_116919157_+; chr7_116919208_116919259_+	0.035602776328357344; 0.04732907521846258; 0.04418477230086465; 0.03874707924595516	2	0.156347	0.19195	0.230023	0.191276	-0.0764481	0.346912	1	1	Short
CAPZB	3	chr1_19338779_19338863_-; chr1_19339103_19339194_-; chr1_19339357_19339408_-	0.2826038195273721; 0.18967662787633952; 0.09292719165103268	1	0.0269101	0.119837	0.915338	0.632734	6.54544	0.669617	0.0379031	0.097462	Short
CARHSP1	3	chr16_8849300_8849351_-; chr16_8852947_8852998_-; chr16_8854913_8854964_-	0.12304452386392387; 0.045701370151199294; 0.16874589401512313	3	0.252833	0.421579	0.339628	0.216583	11.1741	0.662968	0.00374604	0.0117214	Short
CARM1	3	chr19_10922175_10922226_+; chr19_10922721_10922772_+; chr19_10922986_10923075_+	0.09572924713808997; 0.03677415144449331; 0.13250339858258325	3	0.253463	0.157734	0.429615	0.562118	1.7985	0.422515	0.406874	0.736741	Long
CARS	2	chr11_3000929_3000980_-; chr11_3000984_3001035_-	0.00457129557105046; 0.004571295571050293	1	0.498442	0.503014	0.501558	0.496986	1.45727	0.385081	0.482566	0.829289	Short
CARS2	2	chr13_110641417_110641468_-; chr13_110663452_110663503_-	0.03312606410541108; 0.0331260641054112	2	0.0682138	0.0350877	0.931786	0.964912	0.00569984	0.33815	0.997154	1	Long
CASC10	2	chr10_21495152_21495203_-; chr10_21495211_21495262_-	0.18367346938775514; 0.1496598639455783	1	0.482993	0.5	0.517007	0.5	0.0841499	0.381463	0.958798	1	Short
CASKIN2	2	chr17_75500261_75500312_-; chr17_75500437_75500488_-	0.020721253979803622; 0.020721253979803567	1	0.409097	0.429819	0.590903	0.570181	3.93003	0.37578	0.140154	0.31194	Short
CASP2	3	chr7_143307350_143307401_+; chr7_143307514_143307565_+; chr7_143307641_143307692_+	0.0812091970535563; 0.062087748570536505; 0.019121448483019776	1	0.0689723	0.150181	0.69084	0.671718	0.223437	0.326367	0.894296	1	Short
CASP3	2	chr4_184627696_184627747_-; chr4_184629271_184629322_-	0.1394163714245681; 0.13941637142456814	2	0.041804	0.18122	0.958196	0.81878	1.47677	0.547455	0.477886	0.823348	Short
CASP6	2	chr4_109688621_109688672_-; chr4_109688745_109688836_-	0.029085646036829838; 0.029085646036829726	1	0.422202	0.393116	0.577798	0.606884	1.26933	0.350327	0.530112	0.879015	Long
CAST	5	chr5_96772664_96772715_+; chr5_96772772_96772864_+; chr5_96774632_96774683_+; chr5_96776769_96776820_+; chr5_96776857_96776908_+	0.15724486790400669; 0.09400043737218766; 0.13693142649037549; 0.057156939392909334; 0.057156939392909334	1	0.192737	0.349982	0.0571569	0	6.61606	0.574873	0.0365882	0.0944056	Short
CAV1	3	chr7_116559251_116559302_+; chr7_116559390_116559441_+; chr7_116561128_116561207_+	0.08592080927609758; 0.2075116308103518; 0.2934324400864492	3	0.0598072	0.145728	0.811302	0.517869	38.5837	0.814925	4.18471e-09	2.79001e-08	Short
CAV2	5	chr7_116506152_116506203_+; chr7_116506448_116506499_+; chr7_116506884_116506935_+; chr7_116508406_116508457_+; chr7_116508494_116508545_+	0.37513227513227515; 0.2225279521320509; 0.2167194349547093; 0.19716212547811662; 0.18377866683150007	1	0	0.375132	0.268964	0.0851852	14.0736	0.764977	0.00087895	0.00308837	Short
CAVIN3	3	chr11_6318946_6318997_-; chr11_6319028_6319079_-; chr11_6319098_6319149_-	0.03974140402809523; 0.0406208082679701; 0.08036221229606533	3	0.139089	0.0587271	0.442441	0.482182	19.1046	0.698779	7.10373e-05	0.000299572	Long
CBFA2T2	2	chr20_33645209_33645317_+; chr20_33649927_33649978_+	0.6153846153846154; 0.6153846153846153	1	0.222222	0.837607	0.777778	0.162393	13.5537	0.72549	0.00113988	0.00390729	Short
CBFB	5	chr16_67098818_67098869_+; chr16_67099779_67099830_+; chr16_67100339_67100390_+; chr16_67100927_67100978_+; chr16_67101007_67101058_+	0.27315177141932634; 0.10350629660816148; 0.14249615673289978; 0.21990517382275235; 0.2992490509376351	5	0.00739098	0.280543	0.51905	0.219801	140.011	0.985075	3.95321e-31	1.12981e-29	Short
CBL	3	chr11_119307644_119307695_+; chr11_119308093_119308144_+; chr11_119308486_119308537_+	0.21905177966248232; 0.04536004988415118; 0.26441182954663345	3	0.00260417	0.221656	0.777629	0.513217	39.2996	0.912621	2.92556e-09	1.98293e-08	Short
CBLL1	3	chr7_107759533_107759584_+; chr7_107759635_107759686_+; chr7_107761616_107761667_+	0.4015063232514281; 0.10477293690965968; 0.2967333863417683	1	0.422726	0.824232	0.349238	0.0525041	27.1752	0.830793	1.25599e-06	6.68519e-06	Short
CBR1	2	chr21_36072934_36072985_+; chr21_36073085_36073164_+	0.047817460317460314; 0.04781746031746015	1	0.12123	0.0734127	0.87877	0.926587	0.85435	0.361186	0.652349	0.97331	Long
CBR4	2	chr4_168987590_168987641_-; chr4_168989995_168990046_-	0.1120887021375869; 0.11208870213758704	2	0.807714	0.919803	0.192286	0.0801971	0.573225	0.473149	0.750802	1	Short
CBX2	2	chr17_79787519_79787570_+; chr17_79788337_79788388_+	0.10201761864165959; 0.10201761864165959	1	0.842427	0.944444	0.157573	0.0555556	3.11145	0.521739	0.211037	0.443523	Short
CBX3	3	chr7_26212221_26212314_+; chr7_26212365_26212494_+; chr7_26213305_26213356_+	0.09370741152541548; 0.14602752951825881; 0.23973494104367424	3	0.186139	0.279847	0.285828	0.0460934	103.349	0.975248	3.61451e-23	7.37195e-22	Short
CBX4	2	chr17_79833156_79833207_-; chr17_79833486_79833537_-	0.2725676497415626; 0.27256764974156283	2	0.265443	0.538011	0.734557	0.461989	0.20855	0.396533	0.900977	1	Short
CBX5	4	chr12_54237265_54237316_-; chr12_54241444_54241495_-; chr12_54241505_54241674_-; chr12_54241751_54241802_-	0.08104105268148798; 0.151291721087075; 0.05793725622725343; 0.17439551754130975	4	0.184597	0.358992	0.0822942	0.00125313	4.71816	0.642229	0.0945069	0.223282	Short
CBX6	2	chr22_38861463_38861514_-; chr22_38864293_38864395_-	0.09133509537465337; 0.09133509537465345	2	0.704214	0.795549	0.295786	0.204451	-0.0854015	0.391724	1	1	Short
CBX8	2	chr17_79792132_79792183_-; chr17_79794377_79794428_-	0.5277827906860166; 0.5277827906860165	1	0.243934	0.771717	0.756066	0.228283	12.6681	0.70597	0.00177484	0.00586801	Short
CCAR1	4	chr10_68791362_68791413_+; chr10_68791428_68791479_+; chr10_68791501_68791552_+; chr10_68792326_68792377_+	0.07799745791549072; 0.015421937655544227; 0.015140081533524141; 0.04743543872642232	1	0.086223	0.16422	0.161152	0.113716	2.3981	0.483039	0.30148	0.591751	Short
CCAR2	2	chr8_22619871_22619922_+; chr8_22620420_22620471_+	0.11044253573665337; 0.1104425357366533	1	0.0352958	0.145738	0.964704	0.854262	0.473986	0.47331	0.788997	1	Short
CCDC102A	2	chr16_57512181_57512232_-; chr16_57512302_57512353_-	0.05942147521094887; 0.05942147521094898	2	0.588319	0.647741	0.411681	0.352259	3.57754	0.360811	0.167166	0.364113	Short
CCDC107	3	chr9_35661136_35661187_+; chr9_35661447_35661498_+; chr9_35661640_35661691_+	0.10389047435551158; 0.08332977783401185; 0.020560696521499708	1	0.432874	0.328983	0.118052	0.138613	0.0201847	0.386114	0.989958	1	Long
CCDC115	2	chr2_130338246_130338297_-; chr2_130338301_130338352_-	0.009197434718099307; 0.009197434718099307	1	0.641939	0.632741	0.358061	0.367259	0.518005	0.361624	0.771821	1	Long
CCDC117	2	chr22_28786518_28786569_+; chr22_28789244_28789295_+	0.093023714550593; 0.09302371455059288	1	0.0288848	0.121908	0.971115	0.878092	3.08157	0.581867	0.214213	0.448518	Short
CCDC134	2	chr22_41826248_41826299_+; chr22_41832113_41832164_+	0.11929753553630323; 0.11929753553630323	1	0.425837	0.545135	0.574163	0.454865	0.110172	0.305707	0.946404	1	Short
CCDC14	3	chr3_123913725_123913776_-; chr3_123914319_123914370_-; chr3_123914628_123914679_-	0.5351143598734407; 0.12184729308524714; 0.4132670667881935	1	0.0296296	0.442897	0.799805	0.264691	103.89	0.970443	2.75843e-23	5.78368e-22	Short
CCDC149	2	chr4_24806117_24806168_-; chr4_24808190_24808241_-	0.3501831501831502; 0.35018315018315005	1	0.935897	0.585714	0.0641026	0.414286	2.19164	0.530962	0.334266	0.638234	Long
CCDC25	2	chr8_27733316_27733367_-; chr8_27735052_27735103_-	0.1044481951219094; 0.10444819512190939	1	0.806717	0.911165	0.193283	0.0888352	0.0303793	0.445619	0.984925	1	Short
CCDC34	2	chr11_27338512_27338563_-; chr11_27357403_27357454_-	0.10892207644365337; 0.10892207644365345	2	0.290588	0.181666	0.709412	0.818334	-0.645851	0.442029	1	1	Long
CCDC47	6	chr17_63745250_63745301_-; chr17_63745390_63745441_-; chr17_63745462_63745513_-; chr17_63746363_63746505_-; chr17_63746562_63746613_-; chr17_63746620_63746745_-	0.34590393140022746; 0.14019796649723187; 0.07884236531079326; 0.2097205634135445; 0.050619527527320886; 0.3046041722673871	1	0.0531816	0.357786	0.388086	0.0421824	31.8655	0.867717	1.20361e-07	6.98656e-07	Short
CCDC50	4	chr3_191392113_191392164_+; chr3_191394368_191394419_+; chr3_191394422_191394473_+; chr3_191398377_191398428_+	0.14116470284735227; 0.09390684087376308; 0.07764667827213707; 0.3127182219932525	4	0.534538	0.675702	0.333349	0.0206303	31.7833	0.889246	1.25414e-07	7.27044e-07	Short
CCDC71L	4	chr7_106656767_106656818_-; chr7_106659361_106659412_-; chr7_106659508_106659559_-; chr7_106659759_106659810_-	0.40590793222372173; 0.19678273504131838; 0.10101202710841477; 0.31013722429081797	1	0.0175439	0.327681	0.405908	0	12.2809	0.743902	0.002154	0.00700362	Short
CCDC82	2	chr11_96352773_96352824_-; chr11_96353448_96353499_-	0.4393819143819144; 0.4393819143819144	1	0.410185	0.849567	0.589815	0.150433	0.241228	0.548063	0.886376	1	Short
CCDC85B	2	chr11_65891584_65891635_+; chr11_65892252_65892303_+	0.01081094232026314; 0.010810942320263278	2	0.842761	0.83195	0.157239	0.16805	2.13227	0.4	0.344337	0.651916	Long
CCDC85C	3	chr14_99511262_99511313_-; chr14_99511397_99511448_-; chr14_99512090_99512141_-	0.08149620173731897; 0.027480804982005835; 0.10897700671932489	3	0.21081	0.101833	0.536762	0.618258	8.92791	0.400491	0.0115167	0.0329143	Long
CCDC86	2	chr11_60850967_60851018_+; chr11_60851030_60851081_+	0.027555555555555666; 0.0275555555555555	1	0.527556	0.5	0.472444	0.5	1.04901	0.412455	0.591847	0.930804	Long
CCDC88A	4	chr2_55287817_55287893_-; chr2_55288089_55288140_-; chr2_55288188_55288281_-; chr2_55290900_55290951_-	0.10319120339824271; 0.11153510497885927; 0.19252386036374997; 0.40725016874085196	4	0.0057971	0.413047	0.167381	0.0641898	47.7161	0.905808	4.3509e-11	3.53668e-10	Short
CCDC90B	2	chr11_83261460_83261511_-; chr11_83261762_83261813_-	0.4536058847761102; 0.4536058847761102	1	0.377897	0.831503	0.622103	0.168497	57.3845	0.933442	3.46039e-13	3.42754e-12	Short
CCDC91	2	chr12_28549141_28549192_+; chr12_28550115_28550166_+	0.41287878787878785; 0.41287878787878796	2	0.0454545	0.458333	0.954545	0.541667	15.0225	0.708391	0.000546885	0.00198213	Short
CCDC92	2	chr12_123936409_123936460_-; chr12_123936489_123936540_-	0.004617790173609582; 0.004617790173609526	1	0.50389	0.499273	0.49611	0.500727	0.111247	0.393296	0.945895	1	Long
CCDC93	5	chr2_117915481_117915532_-; chr2_117915571_117915622_-; chr2_117919594_117919645_-; chr2_117919995_117920046_-; chr2_117920086_117920137_-	0.03440813288346164; 0.30119444302573833; 0.2130847707042865; 0.0649109380644344; 0.05760686714047902	2	0.0772957	0.134903	0.0928767	0.0584686	69.8296	0.930979	6.86586e-16	8.48681e-15	Short
CCNA2	7	chr4_121816444_121816495_-; chr4_121816499_121816550_-; chr4_121816745_121816796_-; chr4_121816883_121816961_-; chr4_121816965_121817016_-; chr4_121817370_121817421_-; chr4_121817520_121817571_-	0.023137732650582887; 0.020011029945751158; 0.03078323584660248; 0.10819227477319947; 0.10106296193666768; 0.12948014539051367; 0.09214061806908505	6	0.0455633	0.137704	0.253143	0.230005	0.825236	0.505865	0.661915	0.98085	Short
CCNB1	2	chr5_69177646_69177756_+; chr5_69178194_69178245_+	0.03355594445733867; 0.03355594445733866	1	0.944057	0.977613	0.0559426	0.0223867	0.391812	0.439306	0.82209	1	Short
CCNC	2	chr6_99542387_99542438_-; chr6_99542457_99542508_-	0.002110488058674753; 0.0021104880586746977	1	0.498094	0.500204	0.501906	0.499796	0.630658	0.358857	0.729549	1	Short
CCND1	6	chr11_69651356_69651407_+; chr11_69651559_69651610_+; chr11_69653021_69653072_+; chr11_69653841_69653892_+; chr11_69653905_69653956_+; chr11_69654423_69654474_+	0.14550146054873703; 0.25983147948261476; 0.049130921987393036; 0.04704166037399053; 0.04904041133334361; 0.3583817903114107	6	0.272498	0.417999	0.469975	0.111593	19.3456	0.811232	6.29718e-05	0.000267317	Short
CCNF	3	chr16_2457652_2457703_+; chr16_2457745_2457796_+; chr16_2458803_2458854_+	0.05951010873010945; 0.0772371606970837; 0.13674726942719323	3	0.247854	0.307364	0.498545	0.361797	0.617964	0.35092	0.734194	1	Short
CCNG2	4	chr4_77166722_77166773_+; chr4_77166975_77167026_+; chr4_77167159_77167210_+; chr4_77170009_77170060_+	0.05828613917438864; 0.03145131429484463; 0.030146964377352592; 0.1198844178465859	4	0.0755271	0.133813	0.259911	0.140027	0.561211	0.31962	0.755326	1	Short
CCNH	2	chr5_87394274_87394325_-; chr5_87394333_87394384_-	0.00709405969357918; 0.0070940596935793465	2	0.5095	0.502406	0.4905	0.497594	2.27699	0.429577	0.320301	0.618412	Long
CCNI	2	chr4_77047155_77047206_-; chr4_77048060_77048111_-	0.05388110148160136; 0.05388110148160141	2	0.587965	0.641846	0.412035	0.358154	-0.0423262	0.384509	1	1	Short
CCNJL	2	chr5_160251664_160251715_-; chr5_160252794_160252845_-	0.48858716771278354; 0.4885871677127834	1	0.270739	0.759326	0.729261	0.240674	15.4676	0.709724	0.000437775	0.00162742	Short
CCNK	3	chr14_99510780_99510831_+; chr14_99511263_99511314_+; chr14_99511464_99511515_+	0.08053888298721472; 0.079968001881489; 0.000570881105725729	1	0.0673997	0.147939	0.266165	0.265594	0.893392	0.392781	0.639738	0.967478	Short
CCNL2	5	chr1_1385711_1385762_-; chr1_1385791_1385842_-; chr1_1386477_1386583_-; chr1_1386618_1386669_-; chr1_1386684_1386762_-	0.03768425341596073; 0.020849236580943897; 0.1301504685651027; 0.043212026626660786; 0.23189598518866816	5	0.58138	0.813276	0.0774747	0.0397905	8.11934	0.594631	0.0172547	0.0474981	Short
CCNT2	2	chr2_134956966_134957017_+; chr2_134957347_134957398_+	0.5483040935672515; 0.11836257309941528	1	0.548304	0	0.451696	1	6.77953	0.51026	0.0337165	0.0879059	Long
CCNY	2	chr10_35569689_35569740_+; chr10_35571274_35571325_+	0.34336035492105743; 0.3433603549210573	1	0.535836	0.879197	0.464164	0.120803	45.7639	0.911147	1.15476e-10	9.01114e-10	Short
CCSAP	2	chr1_229321015_229321066_-; chr1_229322800_229322898_-	0.04661301529986872; 0.04661301529986872	1	0.0259079	0.0725209	0.974092	0.927479	1.87577	0.467018	0.391454	0.71692	Short
CCSER2	3	chr10_84514356_84514407_+; chr10_84514756_84514807_+; chr10_84518466_84518517_+	0.4844606466607967; 0.12057314596669919; 0.6050337926274958	3	0.194787	0.679247	0.675082	0.0700483	14.3137	0.759571	0.00077949	0.0027627	Short
CCT2	2	chr12_69601363_69601414_+; chr12_69601519_69601570_+	0.034518517922374675; 0.03451851792237459	1	0.104101	0.0695821	0.895899	0.930418	2.85088	0.404762	0.240403	0.496176	Long
CCT4	2	chr2_61868399_61868485_-; chr2_61868503_61868554_-	0.01590069010039047; 0.015900690100390524	2	0.664447	0.648547	0.335553	0.351453	1.82262	0.362587	0.401997	0.731453	Long
CCT5	4	chr5_10249883_10249934_+; chr5_10264809_10264860_+; chr5_10264875_10264926_+; chr5_10264962_10265080_+	0.05066196494595829; 0.04214990621452877; 0.0021321223133214384; 0.09067974884716554	4	0.203284	0.253946	0.318436	0.227757	3.35033	0.495327	0.187277	0.400148	Short
CCT6A	3	chr7_56063179_56063310_+; chr7_56063353_56063404_+; chr7_56063938_56063989_+	0.042550804835998324; 0.06441096493734072; 0.10696176977333904	3	0.372138	0.414689	0.153911	0.0469487	26.0777	0.786744	2.17423e-06	1.12264e-05	Short
CD109	3	chr6_73823613_73823664_+; chr6_73823880_73823931_+; chr6_73828262_73828313_+	0.12190179520159396; 0.1892069327056583; 0.3111087279072522	3	0.124709	0.24661	0.433745	0.122637	10.9097	0.701318	0.00427562	0.0132569	Short
CD151	2	chr11_838780_838831_+; chr11_839778_839829_+	0.026243796296875566; 0.026243796296875593	2	0.921803	0.895559	0.0781973	0.104441	1.36308	0.343358	0.505838	0.854553	Long
CD164	2	chr6_109366518_109366569_-; chr6_109367279_109367330_-	0.5980234201511592; 0.5980234201511591	1	0.135906	0.733929	0.864094	0.266071	17.3327	0.789231	0.000172291	0.000685345	Short
CD2BP2	2	chr16_30350773_30350824_-; chr16_30352813_30352898_-	0.24344009607191572; 0.24344009607191563	1	0.564869	0.80831	0.435131	0.19169	9.94903	0.685673	0.00691187	0.0206895	Short
CD44	6	chr11_35229355_35229406_+; chr11_35229417_35229516_+; chr11_35229894_35229945_+; chr11_35229976_35230027_+; chr11_35232282_35232333_+; chr11_35232351_35232402_+	0.18017303269818213; 0.20191476890689725; 0.0669430760094035; 0.0678637916288912; 0.12418370247625879; 0.12309723149052601	2	0.240079	0.420252	0.141257	0.0181595	32.336	0.8832	9.51333e-08	5.57991e-07	Short
CD46	4	chr1_207793605_207793656_+; chr1_207793879_207793930_+; chr1_207795380_207795431_+; chr1_207795453_207795504_+	0.4141590940220807; 0.06649425518732269; 0.252738890061344; 0.2279144591480593	1	0	0.414159	0.490015	0.262101	140.011	0.985075	3.95321e-31	1.12981e-29	Short
CD47	2	chr3_108043299_108043350_-; chr3_108047079_108047130_-	0.09842803016096902; 0.09842803016096902	1	0.897523	0.995951	0.102477	0.00404858	1.85979	0.515763	0.394596	0.721496	Short
CD55	2	chr1_207359662_207359713_+; chr1_207360451_207360502_+	0.29437464254409684; 0.29437464254409673	1	0.683519	0.977893	0.316481	0.0221065	57.9711	0.942997	2.58063e-13	2.63765e-12	Short
CD59	6	chr11_33705283_33705334_-; chr11_33708677_33708728_-; chr11_33708746_33708944_-; chr11_33708984_33709035_-; chr11_33709435_33709486_-; chr11_33709969_33710081_-	0.035649664913386586; 0.03520985336141026; 0.11226659870361169; 0.03892210232284599; 0.04034961857568026; 0.19109850805016165	6	0.266397	0.457495	0.0323872	0.0680369	49.8305	0.858663	1.51161e-11	1.28216e-10	NA
CD68	2	chr17_7581922_7581973_+; chr17_7582060_7582111_+	0.04112672597568667; 0.041126725975686784	2	0.365635	0.324509	0.634365	0.675491	1.25134	0.304527	0.534904	0.883695	Long
CD81	2	chr11_2397294_2397345_+; chr11_2397346_2397424_+	0.019348816061249885; 0.019348816061249996	2	0.509842	0.490494	0.490158	0.509506	6.68488	0.52921	0.0353506	0.0915809	Long
CD9	2	chr12_6237933_6237984_+; chr12_6238215_6238266_+	0.29587860578322794; 0.2958786057832279	1	0.0628516	0.35873	0.937148	0.64127	2.46916	0.565041	0.290956	0.573603	Short
CDC23	2	chr5_138187576_138187627_-; chr5_138187650_138187701_-	0.07033396246712886; 0.07033396246712886	1	0.609021	0.538687	0.390979	0.461313	4.86474	0.579843	0.0878285	0.209064	Long
CDC25B	2	chr20_3805482_3805533_+; chr20_3806064_3806115_+	0.0338754070843439; 0.03387540708434378	1	0.0566155	0.0227401	0.943384	0.97726	1.32994	0.487437	0.514288	0.862014	Long
CDC27	6	chr17_47117706_47117808_-; chr17_47117944_47117995_-; chr17_47118197_47118248_-; chr17_47120255_47120339_-; chr17_47120441_47120492_-; chr17_47120585_47120636_-	0.12399389259617243; 0.18155303973930748; 0.07630534282519905; 0.02039585438039035; 0.17643362976291616; 0.22581449977815313	6	0.146009	0.371824	0.144357	0.0203632	134.033	0.981818	7.85393e-30	2.18886e-28	Short
CDC37L1	2	chr9_4706481_4706532_+; chr9_4706543_4706594_+	0.04583422159443251; 0.0458342215944324	1	0.522664	0.568499	0.477336	0.431501	0.0323665	0.389262	0.983947	1	Short
CDC42	3	chr1_22091567_22091618_+; chr1_22092687_22092738_+; chr1_22092892_22092943_+	0.1693923679251756; 0.09640123223458655; 0.26579360015976217	3	0.12131	0.290703	0.818059	0.552265	13.7952	0.728916	0.00101021	0.00351107	Short
CDC42BPA	2	chr1_226989865_226989916_-; chr1_226992721_226992772_-	0.09762196867460038; 0.09762196867460027	1	0.524786	0.622408	0.475214	0.377592	0.473099	0.360913	0.789347	1	Short
CDC42EP3	4	chr2_37641944_37641995_-; chr2_37644835_37644886_-; chr2_37645154_37645205_-; chr2_37645693_37645744_-	0.24101610671874213; 0.01001281385089809; 0.1311309192271838; 0.0998723736406602	1	0.415312	0.515185	0.294945	0.0539293	82.5643	0.965517	1.17865e-18	1.78067e-17	Short
CDC42EP4	3	chr17_73281330_73281381_-; chr17_73283624_73283675_-; chr17_73284601_73284681_-	0.03161694447005182; 0.043154469510401694; 0.07477141398045353	3	0.0415922	0.116364	0.0558594	0.0242424	29.6802	0.772793	3.58937e-07	2.01571e-06	Short
CDC42SE1	2	chr1_151050985_151051111_-; chr1_151052659_151052710_-	0.09520720944139355; 0.09520720944139371	2	0.608592	0.703799	0.391408	0.296201	-0.678268	0.426743	1	1	Short
CDC42SE2	2	chr5_131392523_131392574_+; chr5_131394577_131394667_+	0.7129748021372243; 0.7129748021372242	1	0.0463381	0.759313	0.953662	0.240687	66.4645	0.955665	3.69332e-15	4.31561e-14	Short
CDC5L	4	chr6_44446988_44447039_+; chr6_44449102_44449153_+; chr6_44450372_44450423_+; chr6_44450879_44450930_+	0.32807697734480923; 0.11737572772055531; 0.13513773268142656; 0.07556351694282729	1	0.635393	0.96347	0.0755635	0	4.77429	0.52912	0.0918918	0.217812	Short
CDC6	3	chr17_40301932_40302020_+; chr17_40302774_40302825_+; chr17_40302836_40302917_+	0.18467658356449695; 0.10532657911572163; 0.07935000444877521	1	0.0580694	0.242746	0.464841	0.385491	0.259962	0.50454	0.878112	1	Short
CDC73	5	chr1_193250963_193251056_+; chr1_193251087_193251170_+; chr1_193251186_193251237_+; chr1_193251386_193251437_+; chr1_193253327_193253378_+	0.347137116713768; 0.07416433796055308; 0.03440740243452563; 0.14641937769870528; 0.3092894794101415	1	0.194812	0.541949	0.384184	0.0748944	20.6793	0.828885	3.23252e-05	0.000143319	Short
CDCA2	2	chr8_25507823_25507950_+; chr8_25511257_25511308_+	0.3620361882975556; 0.3620361882975556	1	0.551742	0.913779	0.448258	0.0862214	6.66596	0.567568	0.0356866	0.0923448	Short
CDCA4	2	chr14_105009941_105009992_-; chr14_105010579_105010655_-	0.2413297684877581; 0.24132976848775806	1	0.0850357	0.326366	0.914964	0.673634	13.7114	0.73991	0.00105341	0.00364993	Short
CDCA7	3	chr2_173368457_173368537_+; chr2_173368807_173368904_+; chr2_173368946_173368997_+	0.16514876265623768; 0.10512393852686663; 0.060024824129371004	1	0.0938731	0.259022	0.162589	0.102564	0.327795	0.309593	0.848829	1	Short
CDCA7L	2	chr7_21900899_21900950_-; chr7_21901623_21901674_-	0.10352213488912287; 0.10352213488912297	2	0.100775	0.204297	0.899225	0.795703	0.500665	0.310873	0.778542	1	Short
CDCA8	2	chr1_37709529_37709580_+; chr1_37709642_37709719_+	0.16620840179397528; 0.16620840179397522	1	0.310985	0.477193	0.689015	0.522807	4.22099	0.511801	0.121178	0.276143	Short
CDH13	4	chr16_83796027_83796078_+; chr16_83796090_83796141_+; chr16_83796491_83796542_+; chr16_83796545_83796596_+	0.10494205069080167; 0.08579378713121166; 0.08376181568851732; 0.1069740221334961	4	0.150221	0.255163	0.360203	0.253229	0.525257	0.481105	0.769028	1	Short
CDH2	4	chr18_27950971_27951022_-; chr18_27951310_27951361_-; chr18_27951563_27951614_-; chr18_27951720_27951771_-	0.0023462341291798916; 0.16238615438561427; 0.15616024271825515; 0.003879677538179249	2	0.279374	0.283254	0.274274	0.276621	17.8919	0.780822	0.000130266	0.000528486	NA
CDIPT	2	chr16_29858331_29858447_-; chr16_29858448_29858499_-	0.015412384116830546; 0.015412384116830768	2	0.483323	0.46791	0.516677	0.53209	-0.00966344	0.362301	1	1	Long
CDK1	5	chr10_60793954_60794005_+; chr10_60794026_60794077_+; chr10_60794085_60794166_+; chr10_60794177_60794255_+; chr10_60794801_60794852_+	0.1444531854906074; 0.14309315943284245; 0.05878296697674058; 0.06892072654853382; 0.15984265139817538	5	0.17034	0.314793	0.269953	0.11011	42.4639	0.897764	6.01298e-10	4.37991e-09	Short
CDK12	5	chr17_39532223_39532274_+; chr17_39533011_39533062_+; chr17_39533418_39533469_+; chr17_39533499_39533550_+; chr17_39533978_39534029_+	0.37136703666596615; 0.18458146436262646; 0.11350735229585279; 0.10320986945832421; 0.40350279405751666	5	0.164554	0.535921	0.403503	0	85.911	0.968699	2.21139e-19	3.45732e-18	Short
CDK13	2	chr7_40095481_40095557_+; chr7_40097083_40097134_+	0.04380802733513722; 0.043808027335137154	1	0.868462	0.91227	0.131538	0.0877303	-0.540678	0.381679	1	1	Short
CDK14	2	chr7_91207344_91207395_+; chr7_91210539_91210590_+	0.7115136260916313; 0.7115136260916312	1	0.0888429	0.800357	0.911157	0.199643	60.8325	0.941463	6.17139e-14	6.48501e-13	Short
CDK16	2	chrX_47228940_47228991_+; chrX_47229946_47229997_+	0.014610991166734255; 0.014610991166734366	2	0.367664	0.382275	0.632336	0.617725	1.4411	0.311268	0.486484	0.834106	Short
CDK17	2	chr12_96278553_96278654_-; chr12_96279763_96279814_-	0.7418803418803419; 0.7418803418803418	1	0.0222222	0.764103	0.977778	0.235897	53.3976	0.939641	2.54011e-12	2.31186e-11	Short
CDK19	2	chr6_110609978_110610063_-; chr6_110614271_110614322_-	0.33011784511784514; 0.33011784511784514	1	0.00462963	0.334747	0.99537	0.665253	1.42712	0.597403	0.489897	0.838637	Short
CDK2	2	chr12_55972638_55972689_+; chr12_55972733_55972834_+	0.0006619559516118367; 0.0006619559516118922	2	0.411061	0.411723	0.588939	0.588277	0.257305	0.342069	0.87928	1	Short
CDK4	3	chr12_57748145_57748196_-; chr12_57748215_57748295_-; chr12_57748365_57748416_-	0.00981141704239593; 0.029315608747699007; 0.019504191705302987	2	0.206566	0.187062	0.0671231	0.0573117	1.38442	0.352232	0.500468	0.848172	NA
CDK5RAP2	2	chr9_120388875_120388926_-; chr9_120389199_120389250_-	0.06794507048153609; 0.06794507048153622	2	0.199997	0.267942	0.800003	0.732058	1.85208	0.369089	0.396119	0.723103	Short
CDK6	3	chr7_92604924_92604975_-; chr7_92605026_92605077_-; chr7_92614934_92614985_-	0.09781757156510232; 0.21423518258113955; 0.31205275414624195	3	0.0486205	0.360673	0.273085	0.175267	4.88813	0.633621	0.0868072	0.207293	Short
CDK9	3	chr9_127789951_127790002_+; chr9_127790036_127790087_+; chr9_127796051_127796102_+	0.04635590889421798; 0.009296708141929177; 0.05565261703614726	3	0.384915	0.431271	0.0639869	0.0083343	-0.0521641	0.438679	1	1	Short
CDKN1B	2	chr12_12721768_12721819_+; chr12_12722318_12722369_+	0.4257446754249824; 0.42574467542498223	1	0.0913493	0.517094	0.908651	0.482906	9.70088	0.643223	0.00782493	0.0231905	Short
CDKN2AIPNL	2	chr5_134402087_134402138_-; chr5_134402669_134402720_-	0.01909733118616952; 0.019097331186169575	2	0.19225	0.173153	0.80775	0.826847	2.13587	0.384412	0.343717	0.651292	Long
CDS2	5	chr20_5190353_5190404_+; chr20_5190406_5190457_+; chr20_5191292_5191379_+; chr20_5192609_5192660_+; chr20_5197836_5197887_+	0.18287279430982556; 0.11807290106132662; 0.10736473064664104; 0.08116071749038506; 0.11242024723412619	1	0.334481	0.517354	0.114087	0.00166667	15.7931	0.746121	0.00037202	0.00139453	Short
CDT1	2	chr16_88808459_88808510_+; chr16_88809204_88809255_+	0.10374041257067029; 0.10374041257067018	1	0.496992	0.600733	0.503008	0.399267	0.0889229	0.337539	0.956512	1	Short
CDYL	2	chr6_4954206_4954257_+; chr6_4955461_4955544_+	0.6477423030198471; 0.647742303019847	1	0.27682	0.924562	0.72318	0.0754378	43.9974	0.9	2.79306e-10	2.08874e-09	Short
CDYL2	2	chr16_80597907_80597958_-; chr16_80603774_80603825_-	0.6825396825396826; 0.6825396825396826	1	0.0952381	0.777778	0.904762	0.222222	51.971	0.923948	5.18372e-12	4.57751e-11	Short
CEBPB	3	chr20_50192454_50192505_+; chr20_50192536_50192587_+; chr20_50192621_50192672_+	0.042803770521421175; 0.003362482670823397; 0.04616625319224468	3	0.235756	0.278559	0.269913	0.223746	0.620942	0.34466	0.733101	1	Short
CEBPG	2	chr19_33379906_33379996_+; chr19_33382635_33382686_+	0.6362255597738804; 0.6362255597738804	1	0.111167	0.747392	0.888833	0.252608	37.6391	0.896166	6.71063e-09	4.42803e-08	Short
CEBPZ	2	chr2_37201570_37201663_-; chr2_37201721_37201772_-	0.027837343564765638; 0.027837343564765693	2	0.40955	0.437387	0.59045	0.562613	5.91521	0.408083	0.0519432	0.130279	Short
CELF1	2	chr11_47465937_47465988_-; chr11_47468400_47468451_-	0.0008865200199515977; 0.0008865200199516532	2	0.0742992	0.0734127	0.925701	0.926587	1.16924	0.323699	0.557317	0.90467	Long
CELSR2	2	chr1_109275551_109275647_+; chr1_109275700_109275751_+	0.08026812626227564; 0.08026812626227553	1	0.269007	0.349275	0.730993	0.650725	0.378227	0.40801	0.827692	1	Short
CENPA	4	chr2_26793989_26794040_+; chr2_26794485_26794536_+; chr2_26794538_26794624_+; chr2_26797632_26797683_+	0.0850988460320799; 0.04477656983924222; 0.04025920660097837; 6.306959185922723e-05	1	0.00743204	0.0925309	0.0758268	0.0757638	0.0190592	0.443272	0.990516	1	Short
CENPBD1	3	chr16_89969791_89969842_-; chr16_89969863_89969914_-; chr16_89969917_89969968_-	0.018513393703652403; 0.017666920711060796; 0.03618031441471317	3	0.241355	0.205175	0.350318	0.368831	1.8938	0.308219	0.387941	0.713398	Long
CENPBD1P1	2	chr19_58582705_58582756_+; chr19_58584339_58584390_+	0.0815085626780424; 0.08150856267804235	1	0.781395	0.862903	0.218605	0.137097	1.20227	0.337449	0.54819	0.896825	Short
CENPE	2	chr4_103105811_103105862_-; chr4_103105943_103105994_-	0.31100399988489547; 0.31100399988489535	1	0.560926	0.87193	0.439074	0.12807	0.469481	0.472123	0.790776	1	Short
CENPF	2	chr1_214664035_214664086_+; chr1_214664520_214664571_+	0.307055573821992; 0.30705557382199206	2	0.618671	0.925727	0.381329	0.0742735	36.8933	0.860502	9.74346e-09	6.31776e-08	Short
CENPH	2	chr5_69209774_69209858_+; chr5_69210306_69210357_+	0.0035050097908806144; 0.003505009790880642	2	0.0759888	0.0794938	0.924011	0.920506	0.809706	0.369914	0.667075	0.9833	Short
CENPI	2	chrX_101163627_101163678_+; chrX_101164771_101164822_+	0.09283309283309282; 0.09283309283309293	2	0.536797	0.62963	0.463203	0.37037	0.868682	0.327979	0.647691	0.971176	Short
CENPL	2	chr1_173794849_173794900_-; chr1_173799550_173799601_-	0.2836100468284376; 0.2836100468284376	1	0.687654	0.971264	0.312346	0.0287356	11.1115	0.72549	0.00386509	0.0120519	Short
CENPO	3	chr2_24819779_24819830_+; chr2_24819864_24819915_+; chr2_24822325_24822376_+	0.01735217784949332; 0.03555025357433328; 0.05290243142382656	3	0.121977	0.13933	0.74735	0.694447	1.06353	0.414244	0.587566	0.9296	Short
CENPS	3	chr1_10442483_10442534_+; chr1_10442658_10442734_+; chr1_10442757_10442808_+	0.16496679003104991; 0.10058423291165908; 0.06438255711939096	1	0.374205	0.539172	0.183008	0.118625	0.994702	0.342683	0.60814	0.943215	Short
CENPU	4	chr4_184694085_184694136_-; chr4_184694862_184694913_-; chr4_184695002_184695053_-; chr4_184695129_184695180_-	0.05005809256071252; 0.010028803613292336; 0.029836295040059357; 0.06986558398747958	4	0.220204	0.29007	0.0589559	0.00889782	0.0107752	0.321088	0.994627	1	Short
CEP120	2	chr5_123344892_123344943_-; chr5_123344971_123345022_-	0.26777377917728795; 0.26777377917728784	1	0.646424	0.914198	0.353576	0.0858025	2.86483	0.608511	0.238732	0.492955	Short
CEP295	2	chr11_93730307_93730358_+; chr11_93740415_93740466_+	0.16363524649935293; 0.1636352464993528	1	0.401916	0.23828	0.598084	0.76172	0.248984	0.343891	0.882945	1	Long
CEP350	2	chr1_180111143_180111194_+; chr1_180114824_180114875_+	0.7505586902923197; 0.7505586902923195	1	0.072549	0.823108	0.927451	0.176892	134.033	0.981818	7.85393e-30	2.18886e-28	Short
CEP41	4	chr7_130394743_130394794_-; chr7_130396534_130396585_-; chr7_130397626_130397677_-; chr7_130398844_130398895_-	0.057155742405961885; 0.181052418541444; 0.2340108578036585; 0.4722190187510644	4	0.122049	0.594268	0.118242	0.061086	6.36021	0.657817	0.0415813	0.105888	Short
CEP55	2	chr10_93528843_93528894_+; chr10_93529041_93529092_+	0.0332430312125401; 0.03324303121254024	2	0.130283	0.163526	0.869717	0.836474	0.7208	0.318182	0.697397	1	Short
CEP68	2	chr2_65071949_65072000_+; chr2_65086953_65087004_+	0.4035076252723311; 0.40350762527233114	2	0.226667	0.630174	0.773333	0.369826	3.00149	0.569231	0.222964	0.464457	Short
CEP85	2	chr1_26278693_26278744_+; chr1_26278757_26278808_+	0.03768213964219841; 0.03768213964219841	1	0.490023	0.527705	0.509977	0.472295	14.8904	0.574545	0.000584229	0.00210388	Short
CEP97	3	chr3_101764993_101765044_+; chr3_101767287_101767338_+; chr3_101770511_101770562_+	0.4508223258223258; 0.11142697881828317; 0.3393953470040428	1	0.0512821	0.502104	0.753958	0.414562	0.975913	0.49082	0.61388	0.948689	Short
CEPT1	2	chr1_111184939_111184990_+; chr1_111185051_111185102_+	0.00017245627001738484; 0.0001724562700172183	1	0.57088	0.570707	0.42912	0.429293	1.74766	0.317107	0.417351	0.749361	Long
CERK	3	chr22_46684410_46684461_-; chr22_46686983_46687034_-; chr22_46687056_46687107_-	0.6484682440846824; 0.2756662515566625; 0.37280199252802	1	0.0133333	0.386135	0.973333	0.324865	17.3645	0.799689	0.000169566	0.000675704	Short
CERS2	2	chr1_150965186_150965237_-; chr1_150965259_150965310_-	0.007987306154115262; 0.007987306154115248	1	0.878568	0.870581	0.121432	0.129419	0.601405	0.333333	0.740298	1	Long
CERS5	2	chr12_50129798_50129849_-; chr12_50130350_50130442_-	0.3063578709018804; 0.30635787090188027	1	0.0462465	0.352604	0.953754	0.647396	5.98429	0.56015	0.0501796	0.126421	Short
CERS6	3	chr2_168770210_168770304_+; chr2_168775004_168775055_+; chr2_168775083_168775134_+	0.3911066326123393; 0.16339292840609781; 0.2277137042062415	1	0.0748025	0.465909	0.420896	0.193182	0.412695	0.575107	0.81355	1	Short
CETN2	2	chrX_152827327_152827378_-; chrX_152827396_152827447_-	0.02947888773155305; 0.02947888773155294	1	0.457763	0.487242	0.542237	0.512758	-0.461562	0.449689	1	1	Short
CETN3	2	chr5_90393711_90393762_-; chr5_90393824_90393875_-	0.13902943700134768; 0.13902943700134762	1	0.612162	0.751192	0.387838	0.248808	0.271754	0.39946	0.87295	1	Short
CFAP97	3	chr4_185160097_185160148_-; chr4_185160191_185160242_-; chr4_185162779_185162830_-	0.0788333592704829; 0.13924721137628576; 0.21808057064676878	3	0.0289855	0.247066	0.46992	0.391087	0.249766	0.439159	0.8826	1	Short
CFDP1	2	chr16_75293710_75293788_-; chr16_75293804_75293855_-	0.02022987955787786; 0.020229879557877972	2	0.488026	0.508256	0.511974	0.491744	0.229088	0.386052	0.891773	1	Short
CFL1	2	chr11_65854811_65854899_-; chr11_65854922_65855031_-	0.002868832702925872; 0.0028688327029258165	1	0.516993	0.519862	0.483007	0.480138	0.233174	0.379836	0.889953	1	Short
CFL2	4	chr14_34710374_34710425_-; chr14_34710441_34710492_-; chr14_34712013_34712064_-; chr14_34712124_34712175_-	0.1213980463980464; 0.27344945973978235; 0.23849409901303303; 0.15635340712479553	2	0.246724	0.403077	0.121398	0	25.9573	0.840874	2.30905e-06	1.19089e-05	Short
CGGBP1	3	chr3_88052012_88052063_-; chr3_88052129_88052180_-; chr3_88055414_88055465_-	0.4243203099210784; 0.3676090999917147; 0.791929409912793	3	0.142142	0.934071	0.466703	0.0423827	140.011	0.985075	3.95321e-31	1.12981e-29	Short
CGRRF1	2	chr14_54538453_54538504_+; chr14_54538511_54538613_+	0.021894922983852205; 0.021894922983852205	1	0.482759	0.460864	0.517241	0.539136	0.0175774	0.358134	0.99125	1	Long
CHAF1A	2	chr19_4443154_4443280_+; chr19_4443346_4443397_+	0.028807753091952604; 0.02880775309195238	1	0.623366	0.652174	0.376634	0.347826	2.79528	0.307278	0.247179	0.507594	Short
CHAMP1	2	chr13_114326447_114326498_+; chr13_114327271_114327322_+	0.09575421410774225; 0.09575421410774232	2	0.0217391	0.117493	0.978261	0.882507	6.84764	0.589116	0.0325876	0.0852102	Short
CHCHD2	2	chr7_56101562_56101613_-; chr7_56101621_56101672_-	0.00024919637379655635; 0.00024919637379661186	2	0.500993	0.500744	0.499007	0.499256	0.0184126	0.400881	0.990836	1	Long
CHCHD3	3	chr7_132784857_132784908_-; chr7_132784917_132784968_-; chr7_132785363_132785459_-	0.10686816679379607; 0.10181766174329104; 0.20868582853708711	3	0.0223748	0.231061	0.488813	0.381944	0.188265	0.565156	0.910162	1	Short
CHCHD7	2	chr8_56217415_56217530_+; chr8_56218568_56218619_+	0.47924683341350005; 0.4792468334135001	2	0.452301	0.931548	0.547699	0.0684524	10.4903	0.695906	0.00527306	0.0160191	Short
CHD1	5	chr5_98853981_98854032_-; chr5_98855204_98855255_-; chr5_98855660_98855711_-; chr5_98855746_98855797_-; chr5_98855941_98855992_-	0.06409966877446553; 0.24382426516572858; 0.08387475968776782; 0.12755367938294765; 0.2642450142450143	5	0.037037	0.301282	0.0640997	0	0.311035	0.551247	0.855972	1	Short
CHD2	2	chr15_93027891_93027942_+; chr15_93027954_93028005_+	0.015865760808811413; 0.01586576080881144	2	0.784954	0.800819	0.215046	0.199181	1.1896	0.354919	0.551673	0.899802	Short
CHD3	2	chr17_7912153_7912204_+; chr17_7912704_7912755_+	0.14047397628984448; 0.1404739762898446	2	0.571887	0.712361	0.428113	0.287639	2.07099	0.444848	0.35505	0.667329	Short
CHD4	4	chr12_6570082_6570133_-; chr12_6570150_6570201_-; chr12_6570344_6570395_-; chr12_6578846_6578897_-	0.018857555146579955; 0.05778772828412165; 0.07880816160514426; 0.002162878174442634	3	0.125511	0.127674	0.102243	0.1211	0.782566	0.504021	0.676189	0.988615	NA
CHD7	2	chr8_60866601_60866652_+; chr8_60866803_60866981_+	0.22117003367003366; 0.22117003367003374	2	0.160985	0.382155	0.839015	0.617845	0.0401084	0.334187	0.980146	1	Short
CHERP	2	chr19_16517893_16517944_-; chr19_16517945_16517996_-	0.015047352392179802; 0.015047352392180025	2	0.499222	0.51427	0.500778	0.48573	0.668831	0.396694	0.715756	1	Short
CHFR	2	chr12_132840352_132840403_-; chr12_132840431_132840482_-	0.15392301392301388; 0.15392301392301388	1	0.441802	0.287879	0.558198	0.712121	0.00416302	0.414767	0.997921	1	Long
CHID1	2	chr11_868395_868446_-; chr11_869762_869840_-	0.06518715226430916; 0.06518715226430905	1	0.808433	0.87362	0.191567	0.12638	0.0130841	0.405689	0.993479	1	Short
CHKA	2	chr11_68052859_68052910_-; chr11_68053815_68053866_-	0.37066296945027555; 0.37066296945027555	1	0.122608	0.493271	0.877392	0.506729	10.6413	0.718141	0.0048897	0.0149659	Short
CHKB-AS1	2	chr22_50583823_50583874_+; chr22_50583876_50583927_+	0.14917597022860185; 0.1491759702286019	2	0.526263	0.675439	0.473737	0.324561	0.0323259	0.390144	0.983967	1	Short
CHMP1A	2	chr16_89644435_89644486_-; chr16_89644919_89644970_-	0.019104389779078135; 0.019104389779078162	2	0.0879833	0.107088	0.912017	0.892912	1.42111	0.335411	0.491372	0.839279	Short
CHMP1B	2	chr18_11852514_11852565_+; chr18_11852647_11852698_+	0.14259259259259266; 0.14259259259259272	2	0.166667	0.309259	0.833333	0.690741	0.114652	0.365741	0.944286	1	Short
CHMP2B	2	chr3_87254173_87254224_+; chr3_87255448_87255548_+	0.45058499303082833; 0.4505849930308285	2	0.155041	0.605626	0.844959	0.394374	65.4377	0.954098	6.17135e-15	6.99264e-14	Short
CHMP4B	2	chr20_33853781_33853832_+; chr20_33854313_33854364_+	0.523826877348004; 0.5238268773480041	2	0.0476017	0.571429	0.952398	0.428571	1.85844	0.519695	0.394861	0.721563	Short
CHMP5	3	chr9_33281029_33281108_+; chr9_33281110_33281161_+; chr9_33281393_33281444_+	0.2301296623296744; 0.23060001689272228; 0.4607296792223967	3	0.193326	0.423456	0.64014	0.179411	32.1323	0.874003	1.05334e-07	6.16213e-07	Short
CHMP7	2	chr8_23260791_23260842_+; chr8_23261948_23261999_+	0.10158605881093918; 0.10158605881093918	1	0.0231956	0.124782	0.976804	0.875218	0.655128	0.562064	0.720677	1	Short
CHN1	2	chr2_174799353_174799446_-; chr2_174799491_174799542_-	0.2327563969813165; 0.23275639698131656	2	0.621088	0.853845	0.378912	0.146155	1.79175	0.56962	0.40825	0.738432	Short
CHORDC1	2	chr11_90201449_90201500_-; chr11_90202249_90202300_-	0.622053872053872; 0.6220538720538721	2	0	0.622054	1	0.377946	16.0048	0.786378	0.000334654	0.0012661	Short
CHST11	2	chr12_104757788_104757884_+; chr12_104758047_104758098_+	0.05076053889613211; 0.05076053889613208	1	0.0315756	0.0823362	0.968424	0.917664	0.964452	0.535411	0.617407	0.950037	Short
CHST14	2	chr15_40472769_40472820_+; chr15_40473107_40473158_+	0.09050500513359322; 0.09050500513359339	2	0.0484262	0.138931	0.951574	0.861069	-0.623042	0.388817	1	1	Short
CHST2	2	chr3_143122445_143122547_+; chr3_143122919_143122970_+	0.19983130864500598; 0.19983130864500598	1	0.104798	0.304629	0.895202	0.695371	23.4764	0.828885	7.98292e-06	3.79443e-05	Short
CHSY1	4	chr15_101175727_101175778_-; chr15_101175797_101175873_-; chr15_101175918_101175969_-; chr15_101176993_101177044_-	0.12231489155250387; 0.0707357636124567; 0.09417240361831886; 0.09887825154664186	1	0.0190427	0.117921	0.237936	0.115621	34.384	0.859375	3.41669e-08	2.10876e-07	Short
CHTOP	3	chr1_153645324_153645400_+; chr1_153645420_153645471_+; chr1_153646204_153646339_+	0.023087968048174645; 0.025781317026150274; 0.04886928507432496	3	0.41322	0.436308	0.0598147	0.0109454	41.7822	0.800578	8.45511e-10	6.09937e-09	Short
CHURC1	5	chr14_64932227_64932336_+; chr14_64932506_64932557_+; chr14_64932607_64932658_+; chr14_64934866_64934917_+; chr14_64934941_64934992_+	0.4674749784856015; 0.0564910309556804; 0.061385432564798746; 0.17321400676667514; 0.17638450819844742	1	0.228622	0.696097	0.295971	0.119586	29.3589	0.859621	4.21502e-07	2.34069e-06	Short
CIAO1	3	chr2_96271508_96271590_+; chr2_96271592_96271643_+; chr2_96274076_96274127_+	0.24579371219331914; 0.10654630748385763; 0.1392474047094615	1	0.699515	0.945309	0.152229	0.0129819	26.4682	0.794948	1.78856e-06	9.35347e-06	Short
CIAPIN1	2	chr16_57428189_57428240_-; chr16_57428550_57428601_-	0.17235771628368077; 0.1723577162836808	2	0.645638	0.817995	0.354362	0.182005	1.80224	0.480978	0.406114	0.736255	Short
CIITA	3	chr16_10924758_10924809_+; chr16_10924811_10924862_+; chr16_10932230_10932281_+	0.06122598752140146; 0.04728470854140898; 0.10851069606281043	3	0.39245	0.453676	0.178063	0.069552	0.0435445	0.413249	0.978463	1	Short
CINP	2	chr14_102342323_102342374_-; chr14_102348235_102348333_-	0.005556868947258264; 0.005556868947258153	1	0.814765	0.809209	0.185235	0.190791	0.302126	0.313859	0.859794	1	Long
CIR1	2	chr2_174348155_174348206_-; chr2_174348364_174348415_-	0.3037460801762861; 0.303746080176286	1	0.246979	0.550725	0.753021	0.449275	36.368	0.843517	1.26706e-08	8.14515e-08	Short
CISD1	2	chr10_58287809_58287860_+; chr10_58287939_58287990_+	0.016961865206806315; 0.01696186520680623	1	0.925869	0.908907	0.0741311	0.091093	0.416782	0.347935	0.811889	1	Long
CISD2	3	chr4_102887943_102887994_+; chr4_102888170_102888221_+; chr4_102888521_102888572_+	0.3219399485124774; 0.03922226998820923; 0.28271767852426816	1	0.477749	0.799689	0.360418	0.0777001	23.4522	0.832288	8.0803e-06	3.83415e-05	Short
CISD3	4	chr17_38733513_38733599_+; chr17_38733641_38733692_+; chr17_38733850_38733901_+; chr17_38734994_38735075_+	0.09034867462286822; 0.02233959588798301; 0.14194976170782625; 0.0739406829729411	3	0.262948	0.353297	0.250968	0.324908	0.239942	0.507082	0.886946	1	NA
CIT	2	chr12_119685791_119685842_-; chr12_119687756_119687807_-	0.11003039106487389; 0.11003039106487386	1	0.178932	0.288963	0.821068	0.711037	3.95803	0.495989	0.138205	0.30888	Short
CKAP2	3	chr13_52475114_52475165_+; chr13_52476299_52476350_+; chr13_52476572_52476623_+	0.5877608690616822; 0.2792503416487156; 0.30851052741296636	1	0.0872629	0.675024	0.513211	0.204701	26.9938	0.860317	1.3752e-06	7.28517e-06	Short
CKAP2L	3	chr2_112736349_112736400_-; chr2_112737869_112737920_-; chr2_112738574_112738625_-	0.22677545967841767; 0.11795204100134027; 0.1088234186770772	1	0.0505051	0.159328	0.325596	0.0988209	16.5033	0.78	0.000260828	0.00100717	Short
CKAP4	2	chr12_106237881_106237932_-; chr12_106237966_106238044_-	0.01911355589397591; 0.019113555893975787	1	0.943801	0.924687	0.0561995	0.075313	0.452242	0.390921	0.797622	1	Long
CKAP5	2	chr11_46743540_46743591_-; chr11_46743663_46743714_-	0.15687572062326605; 0.1568757206232659	1	0.211922	0.368798	0.788078	0.631202	6.06983	0.592742	0.0480789	0.121265	Short
CKS2	2	chr9_89316576_89316627_+; chr9_89316652_89316703_+	0.0009867998676750256; 0.0009867998676748035	1	0.474144	0.475131	0.525856	0.524869	0.674057	0.351852	0.713889	1	Short
CLASP1	3	chr2_121337776_121337827_-; chr2_121338051_121338102_-; chr2_121339516_121339601_-	0.20596501837277614; 0.12065115637017243; 0.08531386200260373	1	0.00648101	0.0917949	0.944555	0.73859	5.4708	0.584554	0.064868	0.159749	Short
CLASP2	2	chr3_33496996_33497047_-; chr3_33497755_33497806_-	0.38479448479448486; 0.3847944847944848	1	0.390663	0.775458	0.609337	0.224542	6.90983	0.571792	0.03159	0.0827462	Short
CLCC1	7	chr1_108924191_108924242_-; chr1_108926679_108926730_-; chr1_108927361_108927412_-; chr1_108929877_108929928_-; chr1_108929937_108929988_-; chr1_108931793_108931844_-; chr1_108932296_108932347_-	0.046399287845305275; 0.26247142549980096; 0.1296505861738398; 0.1427101308599367; 0.24933573349921612; 0.2717309788138511; 0.22540783828303362	6	0.0960903	0.321498	0.047902	0.0943012	22.6629	0.843602	1.19901e-05	5.56253e-05	NA
CLCN3	6	chr4_169720088_169720139_+; chr4_169720407_169720458_+; chr4_169720796_169720847_+; chr4_169720937_169720988_+; chr4_169721163_169721214_+; chr4_169723084_169723185_+	0.11605633902393397; 0.26906517211510006; 0.08097039332009118; 0.05231059473212529; 0.2771272986263867; 0.025286775539569317	5	0.187786	0.303843	0.137357	0.162644	60.7886	0.899844	6.30835e-14	6.61345e-13	NA
CLCN7	2	chr16_1444935_1444986_-; chr16_1445340_1445391_-	0.21987837786157116; 0.21987837786157127	2	0.725906	0.945784	0.274094	0.0542156	7.14301	0.584833	0.0281135	0.0744219	Short
CLDND1	3	chr3_98515473_98515524_-; chr3_98515540_98515591_-; chr3_98516585_98516636_-	0.3101687358824326; 0.3307249044596388; 0.6408936403420714	3	0.198352	0.839245	0.391672	0.0815034	58.4143	0.934853	2.06772e-13	2.14269e-12	Short
CLEC16A	2	chr16_11181868_11181919_+; chr16_11182131_11182182_+	0.08010075863246058; 0.08010075863246055	1	0.690562	0.770662	0.309438	0.229338	0.0892064	0.346211	0.956377	1	Short
CLIC4	5	chr1_24840902_24840953_+; chr1_24841642_24841719_+; chr1_24841740_24841791_+; chr1_24844217_24844268_+; chr1_24844270_24844321_+	0.07106789137683765; 0.022249013525709477; 0.02156946293369595; 0.01930502692267777; 0.00794438799475461	1	0.0104482	0.0815161	0.38771	0.379766	3.28273	0.563438	0.193716	0.412531	Short
CLINT1	4	chr5_157786287_157786338_-; chr5_157786401_157786452_-; chr5_157787302_157787353_-; chr5_157787520_157787571_-	0.22497058774727058; 0.15413795321315032; 0.11277499032198848; 0.2663335506384324	4	0.0198866	0.28622	0.613788	0.388818	10.6548	0.68741	0.00485663	0.0148749	Short
CLIP1	2	chr12_122271432_122271521_-; chr12_122272660_122272711_-	0.5488275613275614; 0.5488275613275613	1	0.010101	0.558929	0.989899	0.441071	140.011	0.985075	3.95321e-31	1.12981e-29	Short
CLIP4	2	chr2_29181873_29181957_+; chr2_29183757_29183808_+	0.8804773383939409; 0.8804773383939409	1	0.0269301	0.907407	0.97307	0.0925926	121.2	0.980132	4.80636e-27	1.12324e-25	Short
CLK4	6	chr5_178602664_178602715_-; chr5_178603270_178603321_-; chr5_178603328_178603379_-; chr5_178603399_178603450_-; chr5_178603503_178603554_-; chr5_178603609_178603660_-	0.21259811958168764; 0.18229515984797678; 0.18229515984797678; 0.040792942656862494; 0.2695770972805693; 0.26681839934020934	5	0.149226	0.416045	0.218771	0.00617284	70.0201	0.943182	6.24207e-16	7.78005e-15	Short
CLMN	2	chr14_95181940_95181991_-; chr14_95191527_95191578_-	0.341867652338414; 0.3418676523384139	1	0.586727	0.928595	0.413273	0.0714053	1.06264	0.573633	0.587828	0.9296	Short
CLMP	3	chr11_123069846_123069923_-; chr11_123070120_123070171_-; chr11_123073081_123073132_-	0.15768588137009182; 0.06728487886382628; 0.22497076023391813	3	0.138889	0.36386	0.543651	0.385965	0.1399	0.335937	0.93244	1	Short
CLN5	5	chr13_77000760_77000811_+; chr13_77000901_77000952_+; chr13_77001282_77001333_+; chr13_77002466_77002517_+; chr13_77007056_77007107_+	0.18101851851851855; 0.12703703703703706; 0.045555555555555585; 0.274074074074074; 0.17453703703703707	4	0.126852	0.30787	0.0731481	0.247685	3.83082	0.570856	0.147281	0.326028	NA
CLPB	4	chr11_72289555_72289606_-; chr11_72290454_72290505_-; chr11_72290554_72290605_-; chr11_72293265_72293360_-	0.041498867905966075; 0.057393425168176956; 0.03365696063399637; 0.13254925370813947	4	0.256328	0.388878	0.24794	0.206442	0.650724	0.31853	0.722266	1	Short
CLPTM1L	2	chr5_1317842_1317918_-; chr5_1317958_1318009_-	0.006087894763128432; 0.006087894763128321	1	0.412514	0.406426	0.587486	0.593574	2.09279	0.332103	0.351201	0.662395	Long
CLPX	3	chr15_65148219_65148270_-; chr15_65148848_65148899_-; chr15_65150452_65150503_-	0.25523088023088025; 0.1999226169636953; 0.4551534971945755	3	0.486652	0.941806	0.255231	0	2.08892	0.609262	0.351883	0.663178	Short
CLSTN1	2	chr1_9729026_9729077_-; chr1_9729985_9730036_-	0.1902882611400326; 0.19028826114003258	1	0.0562735	0.246562	0.943727	0.753438	16.6627	0.74024	0.000240844	0.000933218	Short
CLTC	4	chr17_59693971_59694022_+; chr17_59694641_59694692_+; chr17_59694718_59694810_+; chr17_59695061_59695112_+	0.09018089132847038; 0.032052455424198656; 0.051831259224422555; 0.006297176679849109	1	0.0186405	0.108821	0.0829517	0.0766545	34.7556	0.803207	2.83741e-08	1.76092e-07	Short
CLUAP1	2	chr16_3536695_3536746_+; chr16_3536777_3536828_+	0.059262234911252654; 0.05926223491125243	1	0.521531	0.462269	0.478469	0.537731	2.68797	0.357968	0.260804	0.527367	Long
CMPK1	3	chr1_47377601_47377652_+; chr1_47377729_47377780_+; chr1_47378784_47378835_+	0.060995207274293; 0.22181096574998627; 0.28280617302427924	3	0.180905	0.241901	0.529135	0.246328	16.4646	0.762195	0.000265929	0.00102422	Short
CMTM3	3	chr16_66613611_66613662_+; chr16_66613694_66613745_+; chr16_66613830_66613881_+	0.06338000883049955; 0.06534975085376515; 0.0019697420232656637	2	0.434866	0.498246	0.0945215	0.0964912	1.34361	0.360437	0.510785	0.859675	NA
CMTM8	2	chr3_32370091_32370142_+; chr3_32370270_32370321_+	0.08751523383306342; 0.08751523383306331	1	0.416661	0.504176	0.583339	0.495824	0.130831	0.345315	0.936678	1	Short
CMTR1	2	chr6_37481457_37481508_+; chr6_37482887_37482938_+	0.14385745766647573; 0.14385745766647565	1	0.676008	0.819865	0.323992	0.180135	28.4174	0.71978	6.74909e-07	3.67514e-06	Short
CMTR2	2	chr16_71282302_71282353_-; chr16_71282367_71282418_-	0.026728479853479814; 0.026728479853479703	1	0.709821	0.683093	0.290179	0.316907	0.643352	0.318508	0.724933	1	Long
CNBP	2	chr3_129169484_129169535_-; chr3_129169566_129169617_-	0.04591348821406899; 0.04591348821406893	1	0.658825	0.704739	0.341175	0.295261	2.21083	0.45657	0.331073	0.633216	Short
CNEP1R1	2	chr16_50035773_50035824_+; chr16_50037030_50037081_+	0.24077972709551654; 0.24077972709551654	1	0.037037	0.277817	0.962963	0.722183	0.277549	0.420443	0.870424	1	Short
CNIH1	4	chr14_54423561_54423612_-; chr14_54426886_54426979_-; chr14_54427267_54427318_-; chr14_54427562_54427654_-	0.140088058419244; 0.18824157083063375; 0.1345595134982398; 0.19377011575163802	4	0.0371295	0.2309	0.140088	0	11.0338	0.670588	0.00401827	0.0125121	Short
CNIH2	2	chr11_66284155_66284206_+; chr11_66290545_66290628_+	0.13037388868590905; 0.13037388868590916	2	0.869626	1	0.130374	0	-0.0441265	0.446695	1	1	Short
CNN3	3	chr1_94896957_94897008_-; chr1_94897208_94897259_-; chr1_94897403_94897454_-	0.5350873083913698; 0.5068721354605696; 0.028215172930800177	1	0.0218716	0.0500868	0.674253	0.139166	57.3845	0.933442	3.46039e-13	3.42754e-12	Short
CNNM3	3	chr2_96833523_96833574_+; chr2_96835141_96835192_+; chr2_96835331_96835382_+	0.14000641106480283; 0.09302755644863282; 0.04697885461617013	1	0.780215	0.920222	0.0581468	0.0111679	9.23567	0.590024	0.00987415	0.0285289	Short
CNOT1	3	chr16_58519951_58520002_-; chr16_58520695_58520746_-; chr16_58520751_58520802_-	0.15567175845690434; 0.0778358792284522; 0.0778358792284522	1	0.39349	0.471326	0.21302	0.0573483	35.9215	0.835115	1.58398e-08	1.011e-07	Short
CNOT10	2	chr3_32773663_32773714_+; chr3_32773824_32773875_+	0.04066016566016567; 0.040660165660165504	1	0.453205	0.493865	0.546795	0.506135	0.468276	0.328244	0.791253	1	Short
CNOT11	2	chr2_101269486_101269537_+; chr2_101270265_101270316_+	0.058768251765059176; 0.058768251765059176	1	0.0616301	0.120398	0.93837	0.879602	3.2801	0.465	0.19397	0.412877	Short
CNOT2	3	chr12_70354293_70354344_+; chr12_70354595_70354646_+; chr12_70354942_70354993_+	0.161349444489498; 0.13182060337368917; 0.02952884111580889	1	0.00606061	0.16741	0.746924	0.717395	15.3971	0.639456	0.000453477	0.00168022	Short
CNOT6	4	chr5_180576146_180576197_+; chr5_180576769_180576820_+; chr5_180577919_180577970_+; chr5_180578302_180578353_+	0.14309258592045476; 0.3500027522568505; 0.016243819932344514; 0.19066634640405133	2	0.152387	0.00929487	0.245154	0.0544872	13.6425	0.74277	0.00109034	0.00375756	NA
CNOT8	2	chr5_154875729_154875780_+; chr5_154876741_154876792_+	0.4970452187865687; 0.49704521878656865	1	0.174922	0.671968	0.825078	0.328032	65.557	0.943089	5.81411e-15	6.6213e-14	Short
CNOT9	3	chr2_218594835_218594886_+; chr2_218595086_218595137_+; chr2_218596381_218596432_+	0.08581018117016248; 0.18122017193062132; 0.2670303531007838	3	0.00620334	0.0920135	0.858216	0.591185	40.3759	0.855814	1.70799e-09	1.18451e-08	Short
CNST	2	chr1_246667671_246667722_+; chr1_246668291_246668342_+	0.39206349206349206; 0.3920634920634921	2	0.1	0.492063	0.9	0.507937	-0.0822033	0.405782	1	1	Short
CNTNAP1	2	chr17_42699763_42699814_+; chr17_42699936_42699987_+	0.24713582327434325; 0.2471358232743432	1	0.564788	0.317652	0.435212	0.682348	2.01356	0.471503	0.365394	0.680018	Long
COA3	3	chr17_42797634_42797685_-; chr17_42797791_42797916_-; chr17_42797967_42798018_-	0.09935530104214274; 0.04073617174428204; 0.05861912929786062	1	0.153084	0.211703	0.601677	0.502322	0.00675135	0.43562	0.99663	1	Short
COA4	2	chr11_73872667_73872718_-; chr11_73872766_73872817_-	0.12632793943388712; 0.12632793943388732	2	0.664347	0.790675	0.335653	0.209325	13.9545	0.709957	0.000932843	0.00327005	Short
COA5	3	chr2_98599402_98599453_-; chr2_98600483_98600534_-; chr2_98600561_98600612_-	0.08403996811431974; 0.07894229413941334; 0.005097673974906292	1	0.446401	0.451499	0.113875	0.0298354	2.17541	0.45433	0.336989	0.64125	Short
COA7	3	chr1_52684449_52684500_-; chr1_52686837_52686888_-; chr1_52687477_52687566_-	0.38715111894085613; 0.1647955923925887; 0.2223555265482675	1	0.2808	0.503155	0.486669	0.0995181	3.51311	0.603376	0.172638	0.375123	Short
COG2	2	chr1_230693820_230693871_+; chr1_230693931_230693982_+	0.0936349319069098; 0.09363493190690975	1	0.433974	0.340339	0.566026	0.659661	-0.0443489	0.510155	1	1	Long
COG5	7	chr7_107201372_107201423_-; chr7_107201744_107201795_-; chr7_107202520_107202607_-; chr7_107202740_107202819_-; chr7_107202844_107202895_-; chr7_107203327_107203378_-; chr7_107203396_107203475_-	0.12398661811424805; 0.09638672938548394; 0.00375878970273541; 0.10367215129173411; 0.04951265616838355; 0.18396363665054133; 0.19335330801204365	7	0.0751663	0.26852	0.123987	0	-0.232998	0.38101	1	1	Short
COG7	2	chr16_23388493_23388544_-; chr16_23388567_23388618_-	0.08730158730158727; 0.08730158730158732	2	0.587302	0.5	0.412698	0.5	2.84217e-14	0.4	1	1	Long
COL11A1	3	chr1_102876467_102876518_-; chr1_102877438_102877535_-; chr1_102877622_102877673_-	0.09292610157518863; 0.11872403493045214; 0.2116501365056407	3	0.224305	0.435956	0.0961281	0.00320204	47.2089	0.842105	5.6068e-11	4.48444e-10	Short
COL16A1	2	chr1_31652500_31652551_-; chr1_31652589_31652640_-	0.20454510695606076; 0.20454510695606065	1	0.525316	0.729861	0.474684	0.270139	25.2994	0.774669	3.20856e-06	1.61944e-05	Short
COL18A1	2	chr21_45512510_45512587_+; chr21_45513669_45513720_+	0.0893912306945216; 0.08939123069452165	2	0.575723	0.665114	0.424277	0.334886	0.688125	0.354762	0.708885	1	Short
COL1A1	2	chr17_50185228_50185279_-; chr17_50185385_50185436_-	0.1433231185149344; 0.1433231185149344	1	0.457958	0.314635	0.542042	0.685365	0.312828	0.358696	0.855205	1	Long
COL4A1	4	chr13_110148963_110149014_-; chr13_110149061_110149112_-; chr13_110149742_110149793_-; chr13_110150103_110150154_-	0.12789720277032082; 0.18163282688000226; 0.02687238449426177; 0.28265764515606145	4	0.0521586	0.334816	0.147885	0.0199875	62.225	0.9328	3.07625e-14	3.39979e-13	Short
COL4A3BP	5	chr5_75368486_75368537_-; chr5_75371105_75371156_-; chr5_75372379_75372430_-; chr5_75373270_75373321_-; chr5_75373958_75374009_-	0.2754983362648822; 0.40862443289132927; 0.0605172290697146; 0.11296450446006494; 0.08067882123609679	2	0.0394737	0.120153	0.157481	0.432979	11.3331	0.701649	0.00345985	0.0108943	NA
COL5A1	4	chr9_134842719_134842770_+; chr9_134842823_134842909_+; chr9_134843615_134843709_+; chr9_134844497_134844548_+	0.0912686712207976; 0.17449133881901963; 0.05487733722765001; 0.21088267281216722	4	0.0466667	0.137935	0.313638	0.102756	4.24254	0.588398	0.119879	0.273601	Short
COL6A1	2	chr21_46004906_46004957_+; chr21_46004997_46005048_+	0.006227768503731024; 0.006227768503730857	1	0.426458	0.432685	0.573542	0.567315	2.14292	0.343337	0.342509	0.649825	Short
COL8A1	4	chr3_99796265_99796316_+; chr3_99796515_99796566_+; chr3_99798044_99798095_+; chr3_99799166_99799217_+	0.2951202224070938; 0.18716611644715375; 0.02682349027667802; 0.45546284857756963	4	0.0525262	0.347646	0.75653	0.301067	85.2279	0.959217	3.1117e-19	4.8312e-18	Short
COL9A3	2	chr20_62841042_62841093_+; chr20_62841112_62841163_+	0.04056556792857424; 0.04056556792857419	1	0.68394	0.643375	0.31606	0.356625	0.188981	0.332406	0.909836	1	Long
COMMD10	3	chr5_116292870_116292921_+; chr5_116293148_116293199_+; chr5_116293236_116293287_+	0.0609307687396764; 0.024365181799817726; 0.036565586939858785	1	0.0315231	0.0924538	0.57748	0.540914	0.627106	0.371795	0.730846	1	Short
COMMD2	2	chr3_149740747_149740798_-; chr3_149740871_149740922_-	0.023677550981267004; 0.023677550981267004	1	0.32265	0.346327	0.67735	0.653673	0.307166	0.307483	0.85763	1	Short
COMMD5	2	chr8_144850176_144850227_-; chr8_144850455_144850506_-	0.11849652720508731; 0.11849652720508741	2	0.7778	0.896296	0.2222	0.103704	31.9804	0.745125	1.13642e-07	6.61366e-07	Short
COMMD6	3	chr13_75526362_75526487_-; chr13_75526488_75526539_-; chr13_75526550_75526601_-	0.021108965428145554; 0.0018711629940628693; 0.022980128422208396	3	0.23774	0.21476	0.376117	0.397226	1.51572	0.356796	0.468668	0.81202	Long
COMMD8	4	chr4_47450787_47450838_-; chr4_47450871_47450922_-; chr4_47451363_47451414_-; chr4_47451428_47451479_-	0.19492544492544495; 0.4468282262399909; 0.3223198370257193; 0.3194338341397165	2	0.0151515	0.334585	0.260943	0.0660173	124.804	0.980165	7.92903e-28	2.04469e-26	Short
COMT	2	chr22_19968867_19968945_+; chr22_19968965_19969016_+	0.032595930124495576; 0.032595930124495576	1	0.532819	0.565415	0.467181	0.434585	0.969037	0.372737	0.615994	0.949897	Short
COPA	3	chr1_160288594_160288689_-; chr1_160289273_160289324_-; chr1_160289755_160289806_-	0.058322189843514095; 0.029947563575680847; 0.02837462626783327	1	0.0834832	0.111858	0.0598618	0.00153965	3.36127	0.52809	0.186255	0.398725	Short
COPB1	2	chr11_14457512_14457601_-; chr11_14457655_14457706_-	0.023528238433816573; 0.023528238433816517	1	0.349827	0.326299	0.650173	0.673701	0.142387	0.335106	0.931281	1	Long
COPB2	3	chr3_139356887_139356938_-; chr3_139357008_139357059_-; chr3_139357591_139357732_-	0.01656579517299956; 0.016223531762903975; 0.0003422634100954669	1	0.831279	0.830937	0.0457587	0.0623245	0.464388	0.307246	0.792792	1	Long
COPG1	2	chr3_129277666_129277717_+; chr3_129277722_129277773_+	0.01883085495445047; 0.01883085495445047	1	0.536004	0.517173	0.463996	0.482827	6.9654	0.443439	0.0307243	0.0807615	Long
COPRS	2	chr17_31851871_31851922_-; chr17_31851967_31852018_-	0.013077239835428522; 0.013077239835428522	1	0.456824	0.443747	0.543176	0.556253	1.90554	0.396419	0.385671	0.710097	Long
COPS2	5	chr15_49125280_49125331_-; chr15_49126030_49126081_-; chr15_49127350_49127401_-; chr15_49127413_49127464_-; chr15_49127467_49127545_-	0.10066172801655769; 0.0685404775430782; 0.09879695433943347; 0.09092293859140196; 0.35892209849047146	5	0.362195	0.721117	0.106082	0.00542005	40.2496	0.891547	1.81932e-09	1.25783e-08	Short
COPS3	2	chr17_17246835_17246886_-; chr17_17246900_17246951_-	0.0015780311250547796; 0.0015780311250548351	2	0.511296	0.512874	0.488704	0.487126	0.919	0.394099	0.631599	0.960348	Short
COPS6	3	chr7_100091704_100091755_+; chr7_100091856_100091942_+; chr7_100092134_100092185_+	0.016377778362916318; 0.05450930051315617; 0.07088707887607257	3	0.102407	0.118785	0.245846	0.174959	0.14017	0.405006	0.932314	1	Short
COPS7A	3	chr12_6731181_6731232_+; chr12_6731615_6731666_+; chr12_6731755_6731857_+	0.12850761249898326; 0.09199488468741626; 0.2205024971863997	3	0.00584795	0.134356	0.898458	0.677956	3.46649	0.494033	0.17671	0.381936	Short
COPS8	5	chr2_237097774_237097825_+; chr2_237097834_237097885_+; chr2_237097886_237097937_+; chr2_237097985_237098036_+; chr2_237098642_237098693_+	0.06678276531102695; 0.056457982282724556; 0.047399118412271624; 0.025047864594611835; 0.19568773060063505	5	0.0369509	0.103734	0.625039	0.429351	1.66913	0.447263	0.434063	0.769514	Short
COPZ1	2	chr12_54350826_54350877_+; chr12_54351795_54351846_+	0.1590982734944999; 0.15909827349450012	2	0.475041	0.315943	0.524959	0.684057	18.5424	0.709815	9.40942e-05	0.000388767	Long
CORO1C	3	chr12_108645109_108645160_-; chr12_108646569_108646654_-; chr12_108646723_108646774_-	0.07556509975212031; 0.1108261834177795; 0.0352610836656592	2	0.0548926	0.0196315	0.299342	0.223776	0.26061	0.406383	0.877828	1	NA
COX19	3	chr7_966940_966991_-; chr7_968892_968943_-; chr7_968980_969063_-	0.0034258942700927525; 0.10105108990812262; 0.09762519563802985	2	0.612868	0.710494	0.0621138	0.0655397	0.144103	0.382979	0.930483	1	NA
COX20	4	chr1_244843143_244843284_+; chr1_244843404_244843455_+; chr1_244843468_244843566_+; chr1_244845006_244845057_+	0.2709405505078538; 0.08010284901966995; 0.09237793756041407; 0.09845976392776988	1	0.512673	0.783613	0.213544	0.115084	8.63676	0.632394	0.0133214	0.0375933	Short
COX4I1	2	chr16_85806886_85806937_+; chr16_85806951_85807002_+	0.0015011690587371507; 0.0015011690587369841	1	0.497568	0.496067	0.502432	0.503933	0.728763	0.393476	0.694626	1	Long
COX5B	2	chr2_97648086_97648137_+; chr2_97648143_97648194_+	0.0023361443546806027; 0.0023361443546807137	2	0.500645	0.498309	0.499355	0.501691	0.304973	0.395928	0.858571	1	Long
CPD	5	chr17_30464897_30464948_+; chr17_30466369_30466420_+; chr17_30467294_30467345_+; chr17_30467640_30467691_+; chr17_30468628_30468679_+	0.6275416154726501; 0.041191299122333616; 0.124265925645236; 0.13128427128427125; 0.41318271766547626	1	0.0807334	0.708275	0.449896	0.0367133	140.011	0.985075	3.95321e-31	1.12981e-29	Short
CPE	2	chr4_165498143_165498194_+; chr4_165498264_165498315_+	0.031112221112221145; 0.031112221112221117	1	0.232929	0.264042	0.767071	0.735958	4.75766	0.413187	0.0926589	0.219399	Short
CPEB2	2	chr4_15066575_15066626_+; chr4_15070098_15070149_+	0.8536847423575076; 0.8536847423575076	1	0.102716	0.956401	0.897284	0.0435992	140.011	0.985075	3.95321e-31	1.12981e-29	Short
CPEB4	3	chr5_173956409_173956508_+; chr5_173960182_173960233_+; chr5_173960259_173960310_+	0.7868411781455261; 0.373583222688082; 0.4132579554574439	1	0.0534852	0.840326	0.486685	0.0734266	61.7088	0.95082	3.98196e-14	4.26421e-13	Short
CPNE3	4	chr8_86558501_86558552_+; chr8_86558610_86558661_+; chr8_86561330_86561413_+; chr8_86561445_86561543_+	0.18449877025495987; 0.34199000998252066; 0.37717255252953685; 0.14931622770794378	3	0.0740514	0.25855	0.215734	0.0664176	12.2809	0.743902	0.002154	0.00700362	Short
CPOX	2	chr3_98579450_98579501_-; chr3_98579558_98579634_-	0.20364400925335355; 0.20364400925335369	2	0.587781	0.791425	0.412219	0.208575	13.6431	0.739521	0.00109006	0.00375756	Short
CPS1	4	chr2_210677979_210678030_+; chr2_210678050_210678101_+; chr2_210678111_210678162_+; chr2_210679056_210679107_+	0.03323468056524319; 0.16056125513446481; 0.16090847735668704; 0.3547044130563951	4	0.106675	0.13991	0.522903	0.168199	15.3798	0.755319	0.000457421	0.00169204	Short
CPSF2	6	chr14_92161808_92161908_+; chr14_92162014_92162065_+; chr14_92162558_92162609_+; chr14_92163343_92163394_+; chr14_92164149_92164200_+; chr14_92165666_92165717_+	0.030347186007563365; 0.22479978407909124; 0.022096608927725553; 0.009309435910116397; 0.13015360617432997; 0.11220619089471548	2	0.0583213	0.0886685	0.142975	0.0307692	-0.447934	0.428771	1	1	Short
CPSF6	4	chr12_69269621_69269672_+; chr12_69269789_69269840_+; chr12_69269888_69269939_+; chr12_69270075_69270126_+	0.4148202766219704; 0.1378954270330339; 0.22949452758468875; 0.04743032200424782	1	0.0732403	0.488061	0.0694402	0.0220098	8.50029	0.697605	0.0142621	0.0398222	Short
CPSF7	2	chr11_61402655_61402706_-; chr11_61402729_61402780_-	0.0882244525569473; 0.08822445255694733	2	0.878073	0.966297	0.121927	0.0337028	0.752162	0.513774	0.686547	0.998382	Short
CRAMP1	2	chr16_1677771_1677822_+; chr16_1677857_1677908_+	0.14202233829842947; 0.14202233829842942	1	0.451138	0.59316	0.548862	0.40684	3.44025	0.489655	0.179044	0.386421	Short
CRCP	3	chr7_66152461_66152512_+; chr7_66154434_66154485_+; chr7_66154517_66154568_+	0.03455900431458392; 0.07789225172636233; 0.04333324741177838	2	0.575877	0.541318	0.243275	0.199942	2.314	0.36783	0.314428	0.611811	NA
CREB1	4	chr2_207597096_207597147_+; chr2_207602717_207602768_+; chr2_207603269_207603351_+; chr2_207603380_207603431_+	0.7319711954771206; 0.12254399195575666; 0.2872600208588252; 0.3221671826625387	1	0.140382	0.872353	0.357255	0.0350877	45.0995	0.925325	1.60981e-10	1.23474e-09	Short
CREB3	2	chr9_35736754_35736860_+; chr9_35736948_35736999_+	0.06539666282373824; 0.0653966628237383	2	0.537793	0.60319	0.462207	0.39681	0.397484	0.385517	0.819761	1	Short
CREB3L2	2	chr7_137874979_137875081_-; chr7_137879544_137879595_-	0.058386397067799356; 0.05838639706779952	2	0.197648	0.256034	0.802352	0.743966	1.86151	0.327785	0.394256	0.721168	Short
CREB3L4	2	chr1_153974229_153974280_+; chr1_153974308_153974359_+	0.020772859216255546; 0.020772859216255435	1	0.517628	0.496855	0.482372	0.503145	-0.205112	0.394605	1	1	Long
CREB5	3	chr7_28819443_28819494_+; chr7_28819509_28819560_+; chr7_28825840_28825891_+	0.2550230414746544; 0.2550230414746544; 0.5100460829493088	3	0.146667	0.40169	0.706667	0.196621	9.33175	0.630854	0.00941103	0.0273139	Short
CREBBP	4	chr16_3726673_3726724_-; chr16_3726729_3726780_-; chr16_3726816_3726867_-; chr16_3727547_3727598_-	0.30185051314242817; 0.24528264323122992; 0.23931505166741202; 0.30781810470624604	4	0.0555556	0.363374	0.475795	0.173945	1.23815	0.58908	0.538443	0.887907	Short
CREBL2	4	chr12_12643429_12643480_+; chr12_12644135_12644186_+; chr12_12644265_12644316_+; chr12_12645057_12645108_+	0.20948120173581508; 0.018223944419882246; 0.1752566999509244; 0.052448446204772986	1	0.296537	0.506018	0.123377	0.0709282	0.0168963	0.385835	0.991587	1	Short
CREG1	3	chr1_167541013_167541094_-; chr1_167542106_167542157_-; chr1_167542181_167542232_-	0.07027855586679116; 0.019816370992841614; 0.05046218487394963	1	0.212773	0.263235	0.55993	0.489651	0.916775	0.451436	0.632302	0.961091	Short
CRIM1	3	chr2_36548728_36548779_+; chr2_36549589_36549640_+; chr2_36550983_36551034_+	0.3571195829260345; 0.36642926965507616; 0.7235488525811106	3	0	0.35712	0.861379	0.13783	47.464	0.914516	4.93547e-11	3.95455e-10	Short
CRIPT	4	chr2_46624292_46624343_+; chr2_46624344_46624395_+; chr2_46624417_46624468_+; chr2_46625695_46625746_+	0.3013323886389001; 0.10242142995049028; 0.14727617381334454; 0.05163478487506534	1	0.315392	0.616724	0.081708	0.0300733	2.90944	0.592806	0.233465	0.483953	Short
CRISPLD1	2	chr8_75032537_75032588_+; chr8_75033249_75033300_+	0.6818885607645299; 0.6818885607645297	1	0.135802	0.817691	0.864198	0.182309	26.3526	0.864865	1.89496e-06	9.87535e-06	Short
CRK	2	chr17_1420693_1420773_-; chr17_1420830_1420881_-	0.01526774452471047; 0.01526774452471047	1	0.35786	0.342593	0.64214	0.657407	1.70798	0.35792	0.425713	0.759815	Long
CRKL	3	chr22_20953452_20953503_+; chr22_20953551_20953602_+; chr22_20953696_20953747_+	0.03680280146141768; 0.05413041403605684; 0.09093321549747439	3	0.372177	0.40898	0.162041	0.0711077	5.88009	0.518519	0.0528633	0.132143	Short
CRLS1	3	chr20_6037342_6037393_+; chr20_6037924_6037975_+; chr20_6037993_6038044_+	0.5272034187944625; 0.2664486173911981; 0.2607548014032644	1	0.429659	0.956863	0.280363	0.0196078	51.9675	0.914149	5.19267e-12	4.57751e-11	Short
CRNDE	3	chr16_54918863_54918914_-; chr16_54918931_54918982_-; chr16_54919053_54919104_-	0.12466113702597834; 0.13567529629615432; 0.2603364333221328	3	0.302362	0.562698	0.165137	0.0404762	0.990375	0.452113	0.609456	0.94382	Short
CRNKL1	3	chr20_20035869_20035920_-; chr20_20035995_20036046_-; chr20_20036142_20036193_-	0.08186052758308979; 0.10682127339040831; 0.1886818009734984	3	0.761898	0.95058	0.101042	0.0191818	7.98137	0.596469	0.018487	0.0506727	Short
CRTAP	2	chr3_33143046_33143097_+; chr3_33143109_33143191_+	0.00024209794177332267; 0.0002420979417734337	2	0.495166	0.494924	0.504834	0.505076	1.4151	0.402529	0.492851	0.840845	Long
CRYBB2P1	2	chr22_25461172_25461223_+; chr22_25461621_25461672_+	0.07435254803675861; 0.07435254803675861	1	0.422723	0.497076	0.577277	0.502924	0.249202	0.308005	0.882849	1	Short
CRYZ	2	chr1_74704596_74704647_-; chr1_74705486_74705537_-	0.3940117853161331; 0.3940117853161331	1	0.571429	0.96544	0.428571	0.0345596	2.04977	0.484055	0.358838	0.672413	Short
CRYZL1	4	chr21_33589341_33589392_-; chr21_33589419_33589517_-; chr21_33589530_33589581_-; chr21_33589588_33589759_-	0.2789804700430321; 0.10629595679248108; 0.08364115012575787; 0.031698056623577914	1	0.256769	0.337607	0.27898	0	2.62106	0.483003	0.269677	0.540472	Short
CS	2	chr12_56271701_56271752_-; chr12_56273014_56273065_-	0.08168414827632375; 0.08168414827632377	2	0.0249169	0.106601	0.975083	0.893399	15.0229	0.653543	0.000546791	0.00198213	Short
CSDE1	5	chr1_114716923_114716974_-; chr1_114717292_114717373_-; chr1_114717414_114717465_-; chr1_114717977_114718028_-; chr1_114718029_114718080_-	0.16952034888067605; 0.0049077697665391995; 0.04426426174957976; 0.055437924568972674; 0.06491039279558433	1	0.243896	0.308807	0.245591	0.0760704	21.1176	0.788462	2.59643e-05	0.000116385	Short
CSE1L	4	chr20_49096481_49096532_+; chr20_49096537_49096588_+; chr20_49096690_49096780_+; chr20_49096834_49096885_+	0.0651611238147875; 0.06972672270996155; 0.05381883749191958; 0.08106900903282944	4	0.420337	0.485499	0.0857487	0.00467969	44.1983	0.92233	2.52613e-10	1.9018e-09	Short
CSGALNACT2	2	chr10_43183725_43183776_+; chr10_43185251_43185302_+	0.3638888888888889; 0.3638888888888888	1	0.0666667	0.430556	0.933333	0.569444	0.423214	0.547117	0.809283	1	Short
CSK	2	chr15_74802851_74802902_+; chr15_74803120_74803197_+	0.34607526757596707; 0.34607526757596707	1	0.249948	0.596024	0.750052	0.403976	0.799472	0.544321	0.670497	0.984823	Short
CSNK1D	2	chr17_82242667_82242718_-; chr17_82244362_82244413_-	0.3342041333425096; 0.3342041333425095	1	0.289076	0.62328	0.710924	0.37672	20.5237	0.798473	3.49412e-05	0.00015416	Short
CSNK1G2	2	chr19_1980452_1980503_+; chr19_1981287_1981338_+	0.03521917588931768; 0.03521917588931778	2	0.108725	0.143944	0.891275	0.856056	-0.419469	0.375321	1	1	Short
CSNK1G3	5	chr5_123614430_123614481_+; chr5_123614482_123614533_+; chr5_123615317_123615368_+; chr5_123615391_123615442_+; chr5_123616720_123616771_+	0.312188157337411; 0.26022126022126024; 0.018152024868442723; 0.00981869153510942; 0.544438701155119	5	0.037037	0.349225	0.60564	0.061201	140.011	0.985075	3.95321e-31	1.12981e-29	Short
CSNK2A1	4	chr20_481070_481163_-; chr20_482694_482745_-; chr20_482756_482846_-; chr20_483797_483848_-	0.05466896259321642; 0.13358935211427725; 0.10721862373725466; 0.2954769384447483	4	0.060297	0.355774	0.172253	0.117584	54.0601	0.941176	1.8239e-12	1.69438e-11	Short
CSPG4	2	chr15_75674324_75674375_-; chr15_75674623_75674674_-	0.13411938043066057; 0.13411938043066052	1	0.89085	0.756731	0.10915	0.243269	2.8817	0.499327	0.236726	0.489488	Long
CSRNP2	3	chr12_51061205_51061256_-; chr12_51063070_51063121_-; chr12_51063659_51063710_-	0.4075858047897522; 0.06308885640025991; 0.470674661190012	3	0.161205	0.631879	0.724354	0.316768	7.21563	0.607192	0.0271111	0.0719381	Short
CSTF1	4	chr20_56403891_56403978_+; chr20_56403998_56404049_+; chr20_56404204_56404255_+; chr20_56406311_56406362_+	0.06951966365113885; 0.15169152768431807; 0.07147167345504035; 0.14973951788041642	2	0.224141	0.293661	0.14974	0	-0.0654732	0.517934	1	1	Short
CSTF2	2	chrX_100840867_100840918_+; chrX_100843483_100843534_+	0.1624062471176222; 0.16240624711762233	2	0.815251	0.977658	0.184749	0.0223423	43.793	0.915858	3.09362e-10	2.30582e-09	Short
CSTF2T	3	chr10_51695486_51695537_-; chr10_51697256_51697307_-; chr10_51697354_51697405_-	0.007256699285684731; 0.06394772699120527; 0.05669102770552048	2	0.257649	0.31434	0.330113	0.337369	1.48097	0.348	0.476882	0.822356	NA
CTBP1-AS2	2	chr4_1252411_1252462_+; chr4_1252491_1252589_+	0.22182519988971602; 0.22182519988971594	1	0.408205	0.18638	0.591795	0.81362	49.7937	0.9136	1.53971e-11	1.30352e-10	Long
CTBP2	5	chr10_124984317_124984368_-; chr10_124988335_124988386_-; chr10_124988452_124988503_-; chr10_124988833_124988884_-; chr10_124989225_124989276_-	0.06752506752506753; 0.23202983997586696; 0.1512213577430969; 0.01196483355403899; 0.43881143168999237	5	0.123987	0.562799	0.0675251	0	12.5259	0.717293	0.00190564	0.006255	Short
CTBS	4	chr1_84548751_84548802_-; chr1_84553611_84553662_-; chr1_84553674_84553725_-; chr1_84554848_84554899_-	0.15935417881687494; 0.11259259833345056; 0.1242885047661991; 0.07752692428277469	1	0.463019	0.540546	0.230272	0.389626	2.33583	0.570613	0.311015	0.60675	NA
CTDNEP1	3	chr17_7243591_7243642_-; chr17_7243654_7243705_-; chr17_7243795_7243890_-	0.08157411741891452; 0.08586725544821378; 0.1674413728671283	3	0.0930917	0.260533	0.465613	0.384039	14.7884	0.738416	0.000614818	0.00220872	Short
CTDSP2	2	chr12_57819927_57819978_-; chr12_57822804_57822855_-	0.48136133619568333; 0.4813613361956835	2	0.374612	0.855974	0.625388	0.144026	140.011	0.985075	3.95321e-31	1.12981e-29	Short
CTDSPL	2	chr3_37982391_37982442_+; chr3_37984418_37984469_+	0.13772113805630165; 0.1377211380563016	1	0.413397	0.275676	0.586603	0.724324	-0.296989	0.397203	1	1	Long
CTDSPL2	5	chr15_44524279_44524330_+; chr15_44525570_44525621_+; chr15_44526129_44526180_+; chr15_44527169_44527257_+; chr15_44528987_44529038_+	0.12246642246642248; 0.09065452091767881; 0.10378349720454977; 0.03955294218452113; 0.1488903883640726	5	0	0.122466	0.185429	0.0365385	1.82389	0.314592	0.401741	0.731283	Short
CTGF	2	chr6_131948176_131948227_-; chr6_131948323_131948374_-	0.0017843352713839966; 0.0017843352713838995	1	0.0646851	0.0664695	0.935315	0.933531	2.83215	0.312834	0.242665	0.500041	Short
CTHRC1	2	chr8_103382564_103382615_+; chr8_103382944_103382995_+	0.45804397591614165; 0.45804397591614165	1	0.25309	0.711134	0.74691	0.288866	100.407	0.975207	1.57395e-22	3.05729e-21	Short
CTIF	3	chr18_48860241_48860292_+; chr18_48861845_48861896_+; chr18_48863166_48863217_+	0.07861111111111113; 0.22701754385964912; 0.14840643274853804	2	0.203333	0.281944	0.38076	0.529167	-0.32118	0.343612	1	1	NA
CTNNA1	4	chr5_138934227_138934278_+; chr5_138934293_138934344_+; chr5_138934661_138934737_+; chr5_138934981_138935032_+	0.06684570849396404; 0.03013836383417451; 0.1046893808264448; 0.20167345315458315	4	0.077973	0.144819	0.364029	0.162356	20.3828	0.783309	3.74919e-05	0.000164283	Short
CTNNBIP1	3	chr1_9848278_9848329_-; chr1_9850109_9850211_-; chr1_9850450_9850501_-	0.1001336087494645; 0.09183364499742841; 0.008299963752036066	1	0.451077	0.459377	0.192062	0.0919281	3.38554	0.515152	0.184009	0.394669	Short
CTNS	2	chr17_3661413_3661464_+; chr17_3661483_3661534_+	0.014245014245014176; 0.014245014245014231	2	0.485755	0.5	0.514245	0.5	-0.13403	0.399439	1	1	Short
CTPS1	4	chr1_41010201_41010252_+; chr1_41011662_41011853_+; chr1_41011982_41012033_+; chr1_41012512_41012563_+	0.05458974576621635; 0.2368727858923937; 0.05287269012759208; 0.12941034999858533	2	0.0788063	0.0242165	0.360892	0.231481	1.6435	0.44695	0.439661	0.775151	NA
CTPS2	2	chrX_16587999_16588050_-; chrX_16589549_16589600_-	0.19330439675267264; 0.19330439675267264	1	0.402098	0.595402	0.597902	0.404598	1.47626	0.324138	0.478008	0.823348	Short
CTSB	2	chr8_11844276_11844369_-; chr8_11844422_11844473_-	6.309439671925432e-05; 6.309439671925432e-05	1	0.433761	0.433697	0.566239	0.566303	5.05862	0.392857	0.0797141	0.19182	Long
CTSC	2	chr11_88293597_88293648_-; chr11_88293715_88293766_-	0.056547730471468216; 0.056547730471468105	1	0.379124	0.322576	0.620876	0.677424	0.068955	0.418543	0.96611	1	Long
CTSL	2	chr9_87731264_87731315_+; chr9_87731342_87731393_+	0.040198535207029096; 0.040198535207029096	1	0.457222	0.49742	0.542778	0.50258	4.23229	0.434783	0.120495	0.274866	Short
CUEDC1	2	chr17_57861604_57861655_-; chr17_57862929_57862980_-	0.16224643050347864; 0.1622464305034786	1	0.152984	0.31523	0.847016	0.68477	0.245192	0.486181	0.884621	1	Short
CUL4A	4	chr13_113263828_113263879_+; chr13_113264374_113264425_+; chr13_113264492_113264543_+; chr13_113264994_113265075_+	0.14430367186967064; 0.0586743046370056; 0.042697223244254845; 0.1602807532624214	4	0.0981796	0.242483	0.294087	0.133806	6.38364	0.611272	0.041097	0.104774	Short
CUL4B	5	chrX_120524612_120524663_-; chrX_120526301_120526352_-; chrX_120526375_120526426_-; chrX_120526635_120526686_-; chrX_120526694_120526745_-	0.5479216080282694; 0.04323990547483421; 0.056809673645589726; 0.12699900299102687; 0.3208730259168184	1	0.0142283	0.335101	0.88892	0.340999	25.8353	0.861905	2.45429e-06	1.25856e-05	Short
CWC15	2	chr11_94963120_94963171_-; chr11_94963345_94963396_-	0.10529202279202288; 0.10529202279202277	1	0.632393	0.737685	0.367607	0.262315	1.42144	0.326816	0.49129	0.839279	Short
CWC22	2	chr2_179944876_179944927_-; chr2_179944932_179944983_-	0.03896103896103892; 0.038961038961038974	2	0.5	0.538961	0.5	0.461039	-0.204253	0.496622	1	1	Short
CWC25	3	chr17_38800450_38800501_-; chr17_38801193_38801244_-; chr17_38801471_38801522_-	0.09654139433551201; 0.048722519310754664; 0.047818875024757346	1	0.410564	0.362745	0.266204	0.362745	1.94412	0.298146	0.378304	0.699652	Long
CWF19L1	2	chr10_100232301_100232352_-; chr10_100232399_100232450_-	0.01141103584452885; 0.01141103584452896	2	0.706921	0.718332	0.293079	0.281668	2.0608	0.290368	0.356864	0.669699	Short
CXCL1	2	chr4_73871049_73871100_+; chr4_73871191_73871242_+	0.08755289707071998; 0.08755289707071978	1	0.309401	0.221848	0.690599	0.778152	2.26638	0.527851	0.322005	0.620367	Long
CXorf56	3	chrX_119538882_119538933_-; chrX_119538987_119539038_-; chrX_119539117_119539168_-	0.04128045157456928; 0.022170231729055245; 0.0634506833036245	3	0.195076	0.258526	0.412879	0.371598	0.0617303	0.391363	0.969606	1	Short
CXorf57	2	chrX_106678181_106678232_+; chrX_106679348_106679439_+	0.20517043343130298; 0.20517043343130303	2	0.118687	0.323857	0.881313	0.676143	0.613357	0.379101	0.735887	1	Short
CXXC5	4	chr5_139683143_139683194_+; chr5_139683238_139683326_+; chr5_139683331_139683446_+; chr5_139683831_139683882_+	0.056900226580429106; 0.09387542597554033; 0.056819527154390606; 0.20759517971036	4	0.0101595	0.0670598	0.842	0.634404	1.39834	0.50411	0.496999	0.84503	Short
CYB561A3	2	chr11_61348748_61348799_-; chr11_61348805_61348856_-	0.06956515767974682; 0.06956515767974669	1	0.909868	0.979433	0.0901318	0.0205667	1.47462	0.461361	0.478399	0.823706	Short
CYB5A	2	chr18_74253296_74253347_-; chr18_74253405_74253456_-	0.020543359821976637; 0.020543359821976637	1	0.400528	0.421071	0.599472	0.578929	2.50581	0.408304	0.285673	0.565674	Short
CYB5B	3	chr16_69463122_69463173_+; chr16_69463643_69463694_+; chr16_69463757_69463808_+	0.048866641469110794; 0.02399201637056797; 0.0728586578396786	3	0.0997893	0.148656	0.72476	0.651902	0.420509	0.412776	0.810378	1	Short
CYB5D2	3	chr17_4157497_4157578_+; chr17_4157646_4157697_+; chr17_4163857_4163908_+	0.004397146063812751; 0.06960076960076961; 0.06520362353695697	2	0.162478	0.158081	0.676146	0.610943	1.05443	0.331658	0.590245	0.9296	NA
CYB5R1	3	chr1_202961873_202961924_-; chr1_202962129_202962180_-; chr1_202962211_202962262_-	0.38976529473061194; 0.19744674992940858; 0.19231854480120342	1	0.241462	0.0491437	0.511947	0.901713	8.973	0.692996	0.01126	0.0323018	Long
CYB5R2	2	chr11_7665104_7665155_-; chr11_7665282_7665333_-	0.06220649177939952; 0.06220649177939946	1	0.0712149	0.0090084	0.928785	0.990992	0.677955	0.492537	0.712499	1	Long
CYB5R3	2	chr22_42618813_42618864_-; chr22_42618874_42618953_-	0.004940724845599043; 0.004940724845599043	1	0.501611	0.506552	0.498389	0.493448	4.12159	0.401766	0.127353	0.288602	Short
CYB5R4	3	chr6_83960128_83960179_+; chr6_83960236_83960287_+; chr6_83960376_83960427_+	0.10390268173180384; 0.09107936828897889; 0.012823313442825168	1	0.13968	0.243583	0.519154	0.506331	-0.145345	0.385542	1	1	Short
CYBRD1	3	chr2_171554990_171555041_+; chr2_171555072_171555168_+; chr2_171558078_171558129_+	0.11325967563237563; 0.23760267055089476; 0.3508623461832704	3	0.240062	0.353321	0.588333	0.237471	7.18008	0.578266	0.0275973	0.0731418	Short
CYCS	5	chr7_25122826_25122877_-; chr7_25122887_25122938_-; chr7_25123104_25123200_-; chr7_25123458_25123566_-; chr7_25123671_25123752_-	0.12462591213544827; 0.13907525179745975; 0.16723811032569816; 0.06438635216475552; 0.3665529220938506	5	0.165454	0.532007	0.183745	0.0591189	140.011	0.985075	3.95321e-31	1.12981e-29	Short
CYFIP1	3	chr15_22868352_22868403_-; chr15_22869464_22869515_-; chr15_22869532_22869583_-	0.17497068149242062; 0.09539166206716576; 0.0795790194252548	1	0.386491	0.46607	0.246066	0.0710956	9.86818	0.657061	0.00719701	0.0214571	Short
CYHR1	2	chr8_144447344_144447395_-; chr8_144449931_144449982_-	0.3209235209235209; 0.32092352092352094	2	0.679076	1	0.320924	0	3.2388	0.511547	0.198017	0.419978	Short
CYP20A1	2	chr2_203296875_203296926_+; chr2_203296980_203297031_+	0.2981481481481481; 0.2981481481481481	1	0.333333	0.631481	0.666667	0.368519	1.08694	0.424821	0.580731	0.924173	Short
CYP2U1	2	chr4_107952223_107952274_+; chr4_107953414_107953465_+	0.06436156436156437; 0.06436156436156426	1	0.423336	0.358974	0.576664	0.641026	0.43716	0.311475	0.803659	1	Long
CYP51A1	4	chr7_92110660_92110711_-; chr7_92112153_92112204_-; chr7_92113478_92113529_-; chr7_92113584_92113635_-	0.04616532783227722; 0.19638666958103745; 0.12208248114368675; 0.12046951626962799	2	0.0494479	0.169917	0.0917564	0.0455911	1.56508	0.494962	0.457244	0.798666	Short
CYSTM1	2	chr5_140243593_140243693_+; chr5_140243698_140243789_+	0.05042957432773054; 0.05042957432773054	1	0.395256	0.445685	0.604744	0.554315	0.172269	0.362857	0.917471	1	Short
CYTH1	2	chr17_78674052_78674103_-; chr17_78674128_78674179_-	0.01792191179831909; 0.01792191179831909	1	0.499744	0.517666	0.500256	0.482334	1.11122	0.370012	0.573722	0.919062	Short
CYTH3	2	chr7_6161779_6161830_-; chr7_6164310_6164361_-	0.2742296918767506; 0.2742296918767507	2	0	0.27423	1	0.72577	0.999799	0.581792	0.606592	0.941791	Short
DAAM2	2	chr6_39901984_39902035_+; chr6_39904814_39904865_+	0.04840957267427856; 0.0484095726742787	2	0.0235294	0.071939	0.976471	0.928061	-0.357749	0.374218	1	1	Short
DAB2	3	chr5_39371679_39371730_-; chr5_39373038_39373089_-; chr5_39373195_39373246_-	0.21567018615743505; 0.046363712265964696; 0.26203389842339975	3	0.127429	0.389462	0.492289	0.276619	1.19498	0.306886	0.55019	0.898364	Short
DAD1	2	chr14_22564907_22564958_-; chr14_22564971_22565022_-	0.008160549869801081; 0.00816054986980097	1	0.485553	0.493713	0.514447	0.506287	0.337002	0.365634	0.84493	1	Short
DAG1	4	chr3_49533628_49533679_+; chr3_49534430_49534481_+; chr3_49534488_49534539_+; chr3_49535564_49535615_+	0.0964590387269875; 0.06714407540153533; 0.06112654710555861; 0.22472966123408145	4	0.0421256	0.138585	0.760741	0.536011	63.4148	0.912837	1.69691e-14	1.90351e-13	Short
DANCR	2	chr4_52713953_52714004_+; chr4_52714086_52714137_+	0.08497042484356412; 0.0849704248435641	1	0.314085	0.229115	0.685915	0.770885	4.80451	0.511792	0.0905138	0.215	Long
DAP	2	chr5_10679230_10679281_-; chr5_10679298_10679349_-	0.012945599938535723; 0.012945599938535612	1	0.506113	0.519059	0.493887	0.480941	0.257057	0.42654	0.879388	1	Short
DAP3	2	chr1_155738361_155738451_+; chr1_155738478_155738529_+	0.0008554718168639619; 0.0008554718168639619	1	0.503068	0.503924	0.496932	0.496076	1.30598	0.384783	0.520487	0.869416	Short
DARS2	5	chr1_173857835_173857886_+; chr1_173857948_173857999_+; chr1_173858371_173858422_+; chr1_173858495_173858546_+; chr1_173860296_173860347_+	0.13175796853346372; 0.011000962706758766; 0.035464292507579376; 0.020619296059501496; 0.17684059439378585	5	0.222222	0.35398	0.253968	0.0771277	-0.20183	0.372578	1	1	Short
DAXX	2	chr6_33318558_33318609_-; chr6_33318612_33318663_-	0.008745470447598047; 0.008745470447598214	2	0.574324	0.565579	0.425676	0.434421	0.505259	0.34901	0.776756	1	Long
DAZAP1	3	chr19_1435086_1435168_+; chr19_1435252_1435303_+; chr19_1435633_1435684_+	0.4073432345826313; 0.09306968908392829; 0.3142735454987029	1	0.3419	0.749243	0.433088	0.118815	87.9777	0.970297	7.86844e-20	1.26544e-18	Short
DBF4	2	chr7_87908260_87908311_+; chr7_87908325_87908376_+	0.015097205984685336; 0.015097205984685391	2	0.558349	0.573446	0.441651	0.426554	1.41767	0.368899	0.492218	0.840404	Short
DBI	2	chr2_119372378_119372429_+; chr2_119372492_119372573_+	0.035301595008242814; 0.03530159500824259	1	0.27433	0.309632	0.72567	0.690368	1.19019	0.45382	0.551509	0.899802	Short
DBN1	3	chr5_177456585_177456664_-; chr5_177456925_177457048_-; chr5_177457223_177457274_-	0.10365511695713003; 0.18118276306450387; 0.2848378800216339	3	0.085122	0.36996	0.147671	0.0440161	7.87004	0.659824	0.0195453	0.0532159	Short
DBNL	4	chr7_44061323_44061422_+; chr7_44061522_44061573_+; chr7_44061575_44061659_+; chr7_44061665_44061716_+	0.03510748939196144; 0.022795945715126442; 0.029560275453337337; 0.017248731776502435	1	0.0899768	0.125084	0.197698	0.214947	0.614521	0.44	0.735459	1	NA
DBR1	2	chr3_138161146_138161197_-; chr3_138161367_138161418_-	0.20515151515151514; 0.2051515151515152	2	0.643333	0.848485	0.356667	0.151515	-0.295197	0.393851	1	1	Short
DCAF10	2	chr9_37861402_37861453_+; chr9_37861916_37862009_+	0.12272727272727277; 0.12272727272727268	1	0.234848	0.357576	0.765152	0.642424	1.49245	0.325269	0.474154	0.819225	Short
DCAF11	2	chr14_24123978_24124029_+; chr14_24125191_24125242_+	0.11478496056228382; 0.11478496056228374	1	0.771809	0.886593	0.228191	0.113407	1.6134	0.519894	0.446328	0.782894	Short
DCAF12	2	chr9_34086387_34086438_-; chr9_34088317_34088368_-	0.2576827763908963; 0.2576827763908962	1	0.168706	0.426389	0.831294	0.573611	5.12428	0.566757	0.0771396	0.186591	Short
DCAF13	3	chr8_103442924_103442975_+; chr8_103443267_103443318_+; chr8_103443373_103443453_+	0.12741433418657466; 0.06933546709978941; 0.0580788670867851	1	0.85356	0.980975	0.0771042	0.0190253	18.9919	0.78858	7.51546e-05	0.00031634	Short
DCAF6	2	chr1_168075404_168075455_+; chr1_168075736_168075832_+	0.18720032375286305; 0.187200323752863	1	0.0698052	0.257006	0.930195	0.742994	-0.0476348	0.399746	1	1	Short
DCAF8	2	chr1_160215720_160215771_-; chr1_160216738_160216789_-	0.06728501240837204; 0.06728501240837198	1	0.29381	0.226525	0.70619	0.773475	2.14017	0.347722	0.342979	0.650442	Long
DCBLD2	6	chr3_98795941_98796028_-; chr3_98796064_98796115_-; chr3_98797742_98797834_-; chr3_98797907_98797958_-; chr3_98798647_98798698_-; chr3_98799059_98799138_-	0.30175008684052396; 0.23504326865423253; 0.16737890300318273; 0.05009835651684119; 0.28227865176996547; 0.037037444204767365	1	0.0189498	0.0559872	0.335925	0.0341754	140.011	0.985075	3.95321e-31	1.12981e-29	Short
DCK	4	chr4_71029425_71029476_+; chr4_71030524_71030575_+; chr4_71030717_71030768_+; chr4_71030856_71030907_+	0.5887508597896742; 0.05270028301659138; 0.26723200632831773; 0.26881857044476526	1	0.0373104	0.626061	0.528359	0.259541	140.011	0.985075	3.95321e-31	1.12981e-29	Short
DCP2	4	chr5_113013431_113013482_+; chr5_113013649_113013731_+; chr5_113013828_113013927_+; chr5_113020919_113020970_+	0.2707947959057837; 0.42278701237419863; 0.040078113337357446; 0.7336599216173398	4	0	0.270795	0.911256	0.177596	140.011	0.985075	3.95321e-31	1.12981e-29	Short
DCTD	5	chr4_182890051_182890102_-; chr4_182890104_182890155_-; chr4_182890219_182890306_-; chr4_182890998_182891049_-; chr4_182891254_182891305_-	0.06266192247329545; 0.17362482385057104; 0.04812118462522369; 0.017862028791057458; 0.17030353290758538	2	0.094561	0.264865	0.173346	0.110684	51.3691	0.893819	7.0039e-12	6.10223e-11	Short
DCTN2	2	chr12_57530060_57530111_-; chr12_57530311_57530362_-	0.020262783192756012; 0.020262783192756095	2	0.738092	0.758355	0.261908	0.241645	1.71797	0.342711	0.423591	0.756629	Short
DCTN5	3	chr16_23667237_23667331_+; chr16_23667654_23667705_+; chr16_23669810_23669861_+	0.07208497246262786; 0.011929874406270968; 0.06015509805635694	1	0.0636856	0.135771	0.491362	0.431207	4.87048	0.387441	0.0875767	0.208687	Short
DCTN6	4	chr8_30183263_30183314_+; chr8_30183317_30183368_+; chr8_30183487_30183538_+; chr8_30183588_30183639_+	0.14906439159224405; 0.14051738304523553; 0.12031679423150804; 0.1692649804059716	4	0.0847488	0.233813	0.427475	0.25821	10.7315	0.648876	0.00467399	0.0143449	Short
DCTPP1	2	chr16_30423698_30423749_-; chr16_30424037_30424088_-	0.027034954527817123; 0.027034954527817207	2	0.0680737	0.0951087	0.931926	0.904891	9.70592	0.455934	0.00780525	0.0231475	Short
DCUN1D1	5	chr3_182941437_182941488_-; chr3_182941502_182941553_-; chr3_182942361_182942412_-; chr3_182944187_182944238_-; chr3_182944652_182944787_-	0.3357945938433743; 0.3016065596553401; 0.14606101602617283; 0.10082214082214079; 0.6826400287027465	5	0.0917073	0.774347	0.354313	0.0185185	121.2	0.980132	4.80636e-27	1.12324e-25	Short
DCUN1D3	3	chr16_20854897_20854976_-; chr16_20859648_20859699_-; chr16_20859716_20859767_-	0.39884748580400764; 0.004012313794922451; 0.40285979959893004	3	0.203622	0.606481	0.483504	0.0846561	10.9085	0.704142	0.00427813	0.0132569	Short
DCUN1D4	6	chr4_51913873_51913924_+; chr4_51914233_51914284_+; chr4_51914297_51914348_+; chr4_51914755_51914806_+; chr4_51915294_51915345_+; chr4_51916786_51916837_+	0.1247371804770067; 0.08558803000477976; 0.03808908086648635; 0.5049162454911722; 0.09319671134227467; 0.4127796037546382	4	0.101675	0.226412	0.501258	0.0884781	57.9519	0.915064	2.60564e-13	2.65716e-12	Short
DDA1	4	chr19_17319762_17319813_+; chr19_17319818_17319869_+; chr19_17320244_17320295_+; chr19_17323247_17323298_+	0.007696009399180234; 0.0061087078118786525; 0.050988645263593035; 0.03718392805253434	3	0.0851632	0.0774672	0.120686	0.0835024	1.31905	0.347826	0.517098	0.864785	NA
DDB2	2	chr11_47239110_47239161_+; chr11_47239166_47239244_+	0.006368743560693002; 0.00636874356069328	2	0.496678	0.490309	0.503322	0.509691	4.53202	0.42069	0.103725	0.2419	Long
DDHD1	2	chr14_53036740_53036791_-; chr14_53043967_53044018_-	0.6837606837606838; 0.6837606837606837	1	0.888889	0.205128	0.111111	0.794872	4.15431	0.600289	0.125286	0.284493	Long
DDHD2	3	chr8_38260765_38260816_+; chr8_38262718_38262769_+; chr8_38264715_38264766_+	0.6012484158578664; 0.5126837339952094; 0.08856468186265681	1	0.32092	0.922168	0.104396	0.0158309	24.6928	0.855784	4.34536e-06	2.17123e-05	Short
DDRGK1	2	chr20_3190350_3190401_-; chr20_3190520_3190571_-	0.09810901145599935; 0.09810901145599937	2	0.770412	0.868521	0.229588	0.131479	16.8887	0.726225	0.000215114	0.00083786	Short
DDX18	4	chr2_117830805_117830856_+; chr2_117830901_117830952_+; chr2_117830954_117831050_+; chr2_117832321_117832372_+	0.1272486495096304; 0.08229239532228635; 0.10600014770679517; 0.31554119253871177	4	0.0890415	0.21629	0.363349	0.0478079	62.6022	0.9509	2.54742e-14	2.83629e-13	Short
DDX19A	3	chr16_70373205_70373256_+; chr16_70373267_70373318_+; chr16_70373332_70373415_+	0.06792424317203455; 0.03190860432636583; 0.03601563884566872	1	0.157887	0.225812	0.435466	0.39945	2.45188	0.485616	0.293481	0.57782	Short
DDX21	3	chr10_68956261_68956312_+; chr10_68983063_68983114_+; chr10_68985017_68985068_+	0.03333377134974355; 0.6348474164490746; 0.668181187798818	3	0.0276804	0.0610141	0.948186	0.280005	20.454	0.817757	3.61793e-05	0.000158842	Short
DDX23	2	chr12_48829764_48829815_-; chr12_48829861_48829912_-	0.0014229209749391236; 0.001422920974939068	1	0.443672	0.445095	0.556328	0.554905	0.403431	0.371365	0.817327	1	Short
DDX31	2	chr9_132594242_132594340_-; chr9_132594389_132594440_-	0.1899115377376247; 0.1899115377376247	1	0.505051	0.694962	0.494949	0.305038	0.280997	0.446739	0.868925	1	Short
DDX42	3	chr17_63819050_63819101_+; chr17_63819196_63819247_+; chr17_63819266_63819317_+	0.13238513645224478; 0.007530530285086101; 0.12485460616715868	1	0.0928905	0.225276	0.28848	0.163625	15.0965	0.658409	0.000527031	0.00191792	Short
DDX46	4	chr5_134828757_134828903_+; chr5_134828995_134829046_+; chr5_134829152_134829296_+; chr5_134831070_134831121_+	0.4250105199892946; 0.07924241595863754; 0.26171109483737176; 0.2425418411105603	1	0.161652	0.586663	0.274497	0.0319553	140.011	0.985075	3.95321e-31	1.12981e-29	Short
DDX47	2	chr12_12829869_12829920_+; chr12_12829930_12829981_+	0.01622938276608593; 0.016229382766086153	2	0.505994	0.489765	0.494006	0.510235	1.59341	0.437778	0.450812	0.789537	Long
DDX5	2	chr17_64498254_64498305_-; chr17_64499620_64499671_-	0.0496844145725884; 0.04968441457258832	1	0.947186	0.99687	0.0528143	0.00312989	0.510431	0.555079	0.77475	1	Short
DDX51	2	chr12_132136594_132136645_-; chr12_132137769_132137820_-	0.049585769980506844; 0.38291910331384016	2	0.511574	0.192982	0.488426	0.807018	0.104134	0.418741	0.949265	1	Long
DDX54	2	chr12_113157176_113157227_-; chr12_113158470_113158547_-	0.04551199932702823; 0.04551199932702821	1	0.945599	0.991111	0.0544009	0.00888889	4.61769	0.577406	0.099376	0.232846	Short
DDX55	2	chr12_123620422_123620473_+; chr12_123620884_123620935_+	0.42430442532744334; 0.4243044253274432	1	0.257338	0.681643	0.742662	0.318357	11.8021	0.691643	0.0027366	0.00873339	Short
DDX56	2	chr7_44565417_44565468_-; chr7_44565804_44565855_-	0.013767996087945017; 0.0137679960879451	2	0.909248	0.923016	0.0907525	0.0769845	0.403956	0.348138	0.817113	1	Short
DDX6	3	chr11_118747762_118747813_-; chr11_118751332_118751414_-; chr11_118751910_118751961_-	0.10121376811594196; 0.10262681159420292; 0.0014130434782608642	2	0.048913	0.0475	0.937047	0.835833	7.77869	0.584833	0.0204587	0.0555344	NA
DEDD	4	chr1_161120974_161121025_-; chr1_161121331_161121382_-; chr1_161121647_161121698_-; chr1_161121974_161122025_-	0.003792308412257972; 0.0667326984791281; 0.026302810722745068; 0.03663757934412503	2	0.0356659	0.0723035	0.579037	0.582829	0.688988	0.449602	0.708579	1	NA
DEGS1	3	chr1_224190077_224190128_+; chr1_224193114_224193165_+; chr1_224193343_224193441_+	0.06000815381782796; 0.3064792165320849; 0.3664873703499127	3	0.0541541	0.114162	0.395473	0.0289855	36.2222	0.852025	1.36282e-08	8.72324e-08	Short
DEK	8	chr6_18224181_18224232_-; chr6_18224443_18224494_-; chr6_18224594_18224645_-; chr6_18225114_18225165_-; chr6_18225231_18225282_-; chr6_18225429_18225480_-; chr6_18225498_18225549_-; chr6_18225590_18225641_-	0.2180078714574219; 0.08328662910575244; 0.031348649842473326; 0.043057344025359254; 0.027944562155360272; 0.04143854413116135; 0.14469062870725594; 0.07551207138651085	1	0	0.0755121	0.670232	0.452224	115.213	0.978512	9.58978e-26	2.10928e-24	Short
DENND4A	2	chr15_65659123_65659174_-; chr15_65661777_65661828_-	0.6089912280701755; 0.6089912280701755	1	0.391009	1	0.608991	0	37.8611	0.899038	6.00581e-09	3.96879e-08	Short
DENND4C	2	chr9_19373977_19374028_+; chr9_19374088_19374139_+	0.29736983360171765; 0.369296833064949	2	0.464037	0.5	0.535963	0.5	0.125124	0.41236	0.939355	1	Short
DENND5A	2	chr11_9138825_9138876_-; chr11_9139503_9139554_-	0.21589147286821697; 0.21589147286821703	2	0.222222	0.438114	0.777778	0.561886	0.361667	0.337278	0.834574	1	Short
DENND6A	2	chr3_57625454_57625505_-; chr3_57625591_57625642_-	0.15931324898716204; 0.1593132489871621	2	0.200253	0.359566	0.799747	0.640434	13.9521	0.675	0.000933996	0.00327144	Short
DENR	5	chr12_122769390_122769491_+; chr12_122769892_122769943_+; chr12_122770600_122770651_+; chr12_122770734_122770861_+; chr12_122770906_122770957_+	0.38617881028904305; 0.1268771877872442; 0.035480618334125594; 0.10255352088790623; 0.37502185885425543	1	0.341298	0.727477	0.400912	0.02589	8.63202	0.699102	0.013353	0.0376588	Short
DEPDC1	5	chr1_68474113_68474203_-; chr1_68474239_68474290_-; chr1_68475318_68475369_-; chr1_68475582_68475633_-; chr1_68476151_68476202_-	0.28130495064731603; 0.19277671106183686; 0.08023672029186504; 0.38947809738176375; 0.16484028461925412	4	0.0178249	0.182665	0.406706	0.125401	21.3865	0.834646	2.26977e-05	0.000102562	Short
DEPDC1B	3	chr5_60596912_60596963_-; chr5_60596975_60597026_-; chr5_60597416_60597467_-	0.17213131524619185; 0.20297253285211536; 0.37510384809830716	3	0.0953135	0.470417	0.43532	0.263189	0.136964	0.56776	0.93381	1	Short
DERL1	4	chr8_123013346_123013397_-; chr8_123014148_123014199_-; chr8_123015205_123015256_-; chr8_123015272_123015323_-	0.16611472270464667; 0.0010669101027357755; 0.011917945875109193; 0.17696575847702012	4	0.519644	0.69661	0.209057	0.0429423	0.253793	0.526393	0.880825	1	Short
DERL2	2	chr17_5471259_5471310_-; chr17_5474262_5474341_-	0.09679429492115622; 0.09679429492115632	2	0.903206	1	0.0967943	0	0.610739	0.448465	0.736851	1	Short
DESI1	3	chr22_41598032_41598083_-; chr22_41600875_41600959_-; chr22_41601029_41601080_-	0.41778213155484994; 0.3276847907808432; 0.09009734077400679	1	0.0262957	0.116393	0.768916	0.351133	1.10349	0.518409	0.575944	0.920321	Short
DFFA	2	chr1_10456522_10456573_-; chr1_10461224_10461318_-	0.3190174478604171; 0.3190174478604172	2	0.49316	0.812178	0.50684	0.187822	-0.0833411	0.384113	1	1	Short
DGAT2	2	chr11_75800582_75800633_+; chr11_75801483_75801534_+	0.02509407803525443; 0.02509407803525454	2	0.77963	0.804724	0.22037	0.195276	0.292038	0.295105	0.864141	1	Short
DGCR14	2	chr22_19130279_19130330_-; chr22_19133938_19133989_-	0.05485655927672502; 0.05485655927672495	1	0.826096	0.880952	0.173904	0.119048	0.219016	0.321888	0.896275	1	Short
DGCR2	2	chr22_19036286_19036337_-; chr22_19037640_19037739_-	0.09029120007183611; 0.09029120007183605	1	0.0593645	0.149656	0.940635	0.850344	0.526858	0.410615	0.768412	1	Short
DGCR8	2	chr22_20111441_20111524_+; chr22_20111821_20111872_+	0.13152038593215062; 0.13152038593215076	2	0.223109	0.35463	0.776891	0.64537	0.0430256	0.388128	0.978717	1	Short
DGKQ	2	chr4_958595_958646_-; chr4_958887_958938_-	0.053962001564146767; 0.0539620015641468	2	0.0973908	0.0434288	0.902609	0.956571	-0.0478672	0.508475	1	1	Long
DHCR7	2	chr11_71434411_71434462_-; chr11_71434959_71435010_-	0.020435570505967116; 0.020435570505967095	1	0.0400342	0.0604697	0.959966	0.93953	0.134377	0.409341	0.935019	1	Short
DHDDS	2	chr1_26469175_26469301_+; chr1_26471255_26471353_+	0.08983768901272485; 0.08983768901272493	2	0.175165	0.265003	0.824835	0.734997	6.40332	0.386207	0.0406946	0.104044	Short
DHODH	2	chr16_72024454_72024505_+; chr16_72027608_72027659_+	0.5282186948853616; 0.5282186948853616	1	0.376543	0.904762	0.623457	0.0952381	5.75876	0.553985	0.0561695	0.139863	Short
DHTKD1	2	chr10_12123106_12123157_+; chr10_12123170_12123221_+	0.047103284623348785; 0.047103284623348785	1	0.491667	0.53877	0.508333	0.46123	2.64378	0.452991	0.266631	0.53553	Short
DHX15	2	chr4_24527475_24527526_-; chr4_24527761_24527812_-	0.2874639584143759; 0.2874639584143757	1	0.040466	0.32793	0.959534	0.67207	30.6441	0.85514	2.21675e-07	1.26065e-06	Short
DHX32	2	chr10_125836337_125836388_-; chr10_125836508_125836559_-	0.053926071723814695; 0.053926071723814806	2	0.812274	0.8662	0.187726	0.1338	0.676156	0.364395	0.71314	1	Short
DHX34	2	chr19_47382228_47382313_+; chr19_47382594_47382645_+	0.16166426533322042; 0.16166426533322031	1	0.479103	0.640768	0.520897	0.359232	0.00433596	0.352657	0.997834	1	Short
DHX36	3	chr3_154271826_154271877_-; chr3_154275636_154275719_-; chr3_154275788_154275839_-	0.18106523481777037; 0.09699925947390448; 0.0840659753438659	1	0.278022	0.362088	0.276914	0.0958486	0.0175464	0.443884	0.991265	1	Short
DHX40	2	chr17_59607512_59607563_+; chr17_59608301_59608352_+	0.07392865552876063; 0.07392865552876071	2	0.193299	0.267227	0.806701	0.732773	3.83756	0.416279	0.146786	0.325409	Short
DHX57	3	chr2_38797682_38797780_-; chr2_38797782_38797833_-; chr2_38797970_38798021_-	0.1505213215582435; 0.1684834376761868; 0.3190047592344304	3	0.0715602	0.390565	0.403515	0.252993	0.261668	0.548611	0.877364	1	Short
DHX9	2	chr1_182887593_182887693_+; chr1_182887698_182887749_+	0.01933242653697098; 0.01933242653697098	1	0.536909	0.556241	0.463091	0.443759	-0.360524	0.396878	1	1	Short
DIAPH2	3	chrX_97599499_97599550_+; chrX_97604877_97604928_+; chrX_97604946_97604997_+	0.3042929292929293; 0.14024170274170267; 0.16405122655122648	1	0.180556	0.484848	0.409722	0.245671	13.2221	0.722304	0.00134543	0.00455963	Short
DIDO1	3	chr20_62877743_62877794_-; chr20_62878123_62878174_-; chr20_62878189_62878240_-	0.054669774669774684; 0.02066822066822066; 0.03400155400155397	1	0.352323	0.386325	0.28202	0.22735	10.6713	0.425503	0.00481684	0.0147631	Short
DIEXF	4	chr1_209851699_209851795_+; chr1_209851919_209851970_+; chr1_209851995_209852083_+; chr1_209857514_209857565_+	0.6535103528375186; 0.11466351609328901; 0.3117078510686585; 0.22713898567557106	1	0.255904	0.909414	0.243012	0.015873	32.5814	0.873618	8.41464e-08	4.9745e-07	Short
DIMT1	2	chr5_62388527_62388578_-; chr5_62388601_62388677_-	0.03845929294205158; 0.038459292942051526	1	0.706245	0.667786	0.293755	0.332214	0.43162	0.32357	0.805889	1	Long
DIP2B	3	chr12_50745061_50745112_+; chr12_50745513_50745564_+; chr12_50748556_50748657_+	0.3852730034008499; 0.05671896237933974; 0.4419919657801896	3	0.194242	0.579515	0.780117	0.338125	20.912	0.830455	2.87745e-05	0.000128213	Short
DIP2C	2	chr10_274458_274509_-; chr10_276939_276990_-	0.6002879291251383; 0.6002879291251384	2	0.0654264	0.665714	0.934574	0.334286	128.454	0.978583	1.27842e-28	3.49774e-27	Short
DIS3	3	chr13_72755402_72755453_-; chr13_72758954_72759005_-; chr13_72759041_72759092_-	0.3493664264124623; 0.11511104222101665; 0.23425538419144548	1	0.675011	0.440756	0.177891	0.527258	10.838	0.656609	0.00443164	0.0136853	Long
DKC1	2	chrX_154777483_154777580_+; chrX_154777633_154777684_+	0.23027911117075417; 0.23027911117075395	1	0.685417	0.915696	0.314583	0.0843039	16.9189	0.763554	0.00021189	0.00082746	Short
DKK3	3	chr11_11963036_11963087_-; chr11_11963106_11963157_-; chr11_11963197_11963248_-	0.019394868500843224; 0.0071285592777126094; 0.026523427778555764	3	0.419509	0.446032	0.0530064	0.0336115	2.3608	0.48655	0.307156	0.600788	Short
DLC1	2	chr8_13083361_13083412_-; chr8_13085481_13085532_-	0.4791919191919192; 0.4791919191919191	1	0.0444444	0.523636	0.955556	0.476364	10.5859	0.705706	0.00502686	0.0153335	Short
DLD	2	chr7_107919694_107919745_+; chr7_107919914_107919965_+	0.14946967951077017; 0.14946967951077006	1	0.738632	0.888102	0.261368	0.111898	51.8482	0.887324	5.51206e-12	4.84954e-11	Short
DLEU2	4	chr13_50027084_50027135_-; chr13_50043509_50043560_-; chr13_50043908_50043959_-; chr13_50044022_50044073_-	0.7418628725504358; 0.17764155712841254; 0.3326351774278974; 0.2315861379941258	1	0.243491	0.0119048	0.234328	0.97619	140.011	0.985075	3.95321e-31	1.12981e-29	Long
DLG1	3	chr3_197042927_197042978_-; chr3_197043033_197043125_-; chr3_197043631_197043708_-	0.09713497848520403; 0.1590235147628415; 0.06188853627763731	2	0.141565	0.0796766	0.393503	0.296368	0.46095	0.519663	0.794156	1	NA
DLGAP1-AS1	2	chr18_3597242_3597293_+; chr18_3597328_3597379_+	0.014010989010988961; 0.014010989010989072	2	0.496154	0.482143	0.503846	0.517857	1.57112	0.327044	0.455865	0.797142	Long
DLGAP1-AS2	2	chr18_3604336_3604387_+; chr18_3610043_3610094_+	0.4666666666666666; 0.4666666666666667	2	0	0.466667	1	0.533333	5.46855	0.656388	0.0649411	0.159841	Short
DLGAP4	3	chr20_36527033_36527110_+; chr20_36528078_36528129_+; chr20_36528582_36528633_+	0.19165652338352565; 0.12709030935841398; 0.06456621402511159	1	0.247354	0.43901	0.525964	0.461398	-0.0124827	0.370821	1	1	Short
DLGAP5	2	chr14_55148110_55148186_-; chr14_55148320_55148371_-	0.5111638871099342; 0.5111638871099342	1	0.0999278	0.611092	0.900072	0.388908	36.7782	0.855623	1.03207e-08	6.66317e-08	Short
DLX1	2	chr2_172089038_172089089_+; chr2_172089623_172089674_+	0.24265033900401367; 0.24265033900401378	2	0.254449	0.4971	0.745551	0.5029	10.3938	0.585938	0.00553357	0.0167765	Short
DMRTA1	2	chr9_22451585_22451636_+; chr9_22452424_22452475_+	0.14992025518341315; 0.14992025518341312	1	0.222222	0.372142	0.777778	0.627858	0.208355	0.314456	0.901065	1	Short
DMWD	3	chr19_45782947_45783035_-; chr19_45783698_45783832_-; chr19_45783999_45784050_-	0.00871743837168737; 0.15351828755172867; 0.14480084918004138	2	0.0862126	0.231013	0.540112	0.54883	2.09989	0.414665	0.349956	0.660603	NA
DMXL1	2	chr5_119129264_119129315_+; chr5_119250480_119250531_+	0.13105658709106982; 0.13105658709106982	1	0.494732	0.363675	0.505268	0.636325	0.232082	0.329923	0.890439	1	Long
DNAJA1	4	chr9_33038935_33038986_+; chr9_33038987_33039066_+; chr9_33039265_33039361_+; chr9_33039856_33039946_+	0.0838793244012268; 0.08671628038106832; 0.07799412486290212; 0.09260147991939326	4	0.404648	0.488527	0.0938077	0.00120622	5.49144	0.659292	0.0642021	0.158283	Short
DNAJA2	5	chr16_46955365_46955416_-; chr16_46956385_46956436_-; chr16_46956492_46956543_-; chr16_46956591_46956642_-; chr16_46956758_46956848_-	0.10135324415143876; 0.1492582007772818; 0.0841083060812794; 0.008565510425971576; 0.14057877313309403	2	0.0698902	0.210469	0.0422883	0.143642	-0.301476	0.550992	1	1	NA
DNAJA3	3	chr16_4456594_4456645_+; chr16_4456651_4456702_+; chr16_4456724_4456775_+	0.05590222667176736; 0.03760260180821556; 0.09350482847998295	3	0.352812	0.408715	0.214347	0.120842	2.2821	0.490421	0.319483	0.617707	Short
DNAJB1	2	chr19_14514769_14514820_-; chr19_14515778_14515829_-	0.26567665821975694; 0.26567665821975694	1	0.192847	0.458524	0.807153	0.541476	48.7957	0.903021	2.53605e-11	2.13094e-10	Short
DNAJB11	2	chr3_186585386_186585468_+; chr3_186585742_186585793_+	0.16756241198362953; 0.16756241198362953	1	0.0930725	0.260635	0.906927	0.739365	18.8539	0.760542	8.05227e-05	0.000337039	Short
DNAJB12	2	chr10_72332835_72332961_-; chr10_72334505_72334556_-	0.14064211786463898; 0.14064211786463904	2	0.108891	0.249533	0.891109	0.750467	0.493261	0.445013	0.781429	1	Short
DNAJB4	3	chr1_78017157_78017208_+; chr1_78017267_78017318_+; chr1_78017913_78017964_+	0.03361202789444381; 0.03987419226334055; 0.006262164368896761	2	0.187196	0.153584	0.460598	0.454336	-0.230484	0.335404	1	1	NA
DNAJB9	2	chr7_108574313_108574402_+; chr7_108574799_108574850_+	0.3383932346723044; 0.005059901338971162	1	0.565666	0.340909	0.434334	0.659091	0.150234	0.384505	0.927635	1	Long
DNAJC10	6	chr2_182777298_182777376_+; chr2_182777413_182777464_+; chr2_182777694_182777745_+; chr2_182778265_182778360_+; chr2_182778435_182778513_+; chr2_182779049_182779100_+	0.25715507521888614; 0.006222651662290912; 0.10538658101000109; 0.03169835233099565; 0.03542685366829658; 0.14927434388389502	1	0.381449	0.638604	0.149274	0	54.0601	0.941176	1.8239e-12	1.69438e-11	Short
DNAJC11	2	chr1_6634170_6634221_-; chr1_6635113_6635164_-	0.11705720467225689; 0.11705720467225686	1	0.188255	0.305312	0.811745	0.694688	8.37217	0.614865	0.0152057	0.0422464	Short
DNAJC15	2	chr13_43107239_43107290_+; chr13_43107357_43107447_+	0.10034993018186292; 0.10034993018186278	1	0.18321	0.28356	0.81679	0.71644	0.31774	0.451697	0.853107	1	Short
DNAJC16	2	chr1_15571249_15571300_+; chr1_15571682_15571733_+	0.2654970760233918; 0.2654970760233919	2	0.376608	0.111111	0.623392	0.888889	-0.399993	0.375474	1	1	Long
DNAJC18	2	chr5_139411691_139411742_-; chr5_139414053_139414104_-	0.4304347826086956; 0.4304347826086956	1	0.506073	0.936508	0.493927	0.0634921	3.67903	0.53392	0.158894	0.34949	Short
DNAJC19	3	chr3_180984030_180984081_-; chr3_180984120_180984171_-; chr3_180984519_180984596_-	0.05568949547782499; 0.046917565653263583; 0.10260706113108864	3	0.885488	0.988095	0.0616419	0.00595238	16.8377	0.727549	0.000220665	0.000857252	Short
DNAJC2	4	chr7_103312177_103312228_-; chr7_103312289_103312340_-; chr7_103312421_103312472_-; chr7_103312477_103312570_-	0.02150611030679342; 0.007276964357917526; 0.004189339834717101; 0.02459373482999394	4	0.412309	0.387715	0.134671	0.156177	1.12507	0.373494	0.569762	0.916645	Long
DNAJC21	6	chr5_34954764_34954815_+; chr5_34954833_34954884_+; chr5_34954907_34954958_+; chr5_34954978_34955029_+; chr5_34955088_34955139_+; chr5_34955149_34955200_+	0.13131311806632415; 0.13425211136931953; 0.05576887218002209; 0.06982928179251909; 0.07069884531381158; 0.06926823014929083	2	0.202095	0.333408	0.134211	0.0649431	39.7983	0.844512	2.27981e-09	1.56414e-08	Short
DNAJC24	5	chr11_31430495_31430546_+; chr11_31430586_31430637_+; chr11_31430653_31430704_+; chr11_31432669_31432720_+; chr11_31432784_31432835_+	0.16908074195308243; 0.47476286010946267; 0.2378592295373352; 0.4353606814142161; 0.4463421501856643	2	0.025641	0.194722	0.481803	0.035461	140.011	0.985075	3.95321e-31	1.12981e-29	Short
DNAJC3	3	chr13_95790996_95791047_+; chr13_95791051_95791176_+; chr13_95794931_95794982_+	0.23689640101278026; 0.13579392312359498; 0.3726903241363754	3	0.286269	0.523165	0.468182	0.0954915	0.167444	0.565341	0.919687	1	Short
DNAJC5	4	chr20_63931723_63931821_+; chr20_63933993_63934044_+; chr20_63935238_63935289_+; chr20_63935960_63936011_+	0.3965330309094354; 0.03643126811104339; 0.11637195461352766; 0.316592344406951	1	0.0899374	0.48647	0.659959	0.343366	36.3624	0.871118	1.27061e-08	8.15626e-08	Short
DNAJC8	2	chr1_28200557_28200608_-; chr1_28200881_28200932_-	0.006010551663125918; 0.006010551663126001	2	0.0882962	0.0822857	0.911704	0.917714	0.811934	0.321839	0.666332	0.983045	Long
DNAJC9	4	chr10_73242066_73242117_-; chr10_73242135_73242186_-; chr10_73242536_73242614_-; chr10_73242831_73242882_-	0.036492315169187786; 0.0321993858762585; 0.032991271379734996; 0.10168297242518143	4	0.773004	0.671321	0.0652411	0.101733	0.0668914	0.355362	0.967107	1	Long
DNASE1	2	chr16_3658044_3658095_+; chr16_3665410_3665461_+	0.0475081489029785; 0.04750814890297862	2	0.944106	0.991614	0.0558939	0.00838574	0.23089	0.427015	0.890969	1	Short
DNASE2	3	chr19_12875209_12875260_-; chr19_12875373_12875424_-; chr19_12875556_12875607_-	0.07055175691209914; 0.06391658366581565; 0.1344683405779148	3	0.298699	0.433167	0.0888602	0.0183085	10.4466	0.659971	0.00538962	0.0163621	Short
DNLZ	2	chr9_136359483_136359534_-; chr9_136361903_136361954_-	0.03443959343362579; 0.034439593433625904	2	0.414606	0.449046	0.585394	0.550954	7.96827	0.436025	0.0186085	0.0509436	Short
DNM1L	4	chr12_32743379_32743490_+; chr12_32743561_32743645_+; chr12_32744036_32744087_+; chr12_32745494_32745545_+	0.25362747724816687; 0.35669813743089607; 0.126162486938349; 0.484163127740714	4	0.0956799	0.349307	0.581328	0.0971652	61.7088	0.95082	3.98196e-14	4.26421e-13	Short
DNPEP	2	chr2_219374053_219374104_-; chr2_219374194_219374245_-	0.05218062748318242; 0.05218062748318253	2	0.772069	0.824249	0.227931	0.175751	0.077634	0.356147	0.961927	1	Short
DNPH1	2	chr6_43225629_43225680_-; chr6_43225695_43225746_-	0.0; 0.0	1	0.5	0.5	0.5	0.5	4.90876	0.411582	0.0859166	0.205554	NA
DOCK4	2	chr7_111726110_111726161_-; chr7_111726739_111726790_-	0.29651416122004354; 0.03681917211328978	1	0.370153	0.5	0.629847	0.5	0.676606	0.349096	0.712979	1	Short
DOCK5	3	chr8_25412205_25412256_+; chr8_25412998_25413049_+; chr8_25415660_25415711_+	0.4223944396816737; 0.05359351050840413; 0.47598795019007784	3	0.171592	0.593986	0.778408	0.30242	46.5784	0.884555	7.68474e-11	6.12459e-10	Short
DOCK9	2	chr13_98793489_98793540_-; chr13_98793563_98793614_-	0.11654553176292307; 0.11654553176292326	2	0.789234	0.672688	0.210766	0.327312	5.33516	0.386792	0.0694201	0.169471	Long
DOK4	2	chr16_57471922_57472012_-; chr16_57473124_57473175_-	0.038914975680902186; 0.038914975680902214	2	0.0170228	0.0559378	0.982977	0.944062	1.10134	0.531293	0.576564	0.920984	Short
DONSON	3	chr21_33576606_33576657_-; chr21_33577473_33577524_-; chr21_33577905_33577956_-	0.1718465724496426; 0.0726525437199132; 0.24449911616955572	3	0.520939	0.27644	0.0175439	0.18939	-0.0571522	0.423797	1	1	Long
DOPEY1	3	chr6_83168347_83168398_+; chr6_83168420_83168471_+; chr6_83171299_83171350_+	0.13623955365667378; 0.13955759022557634; 0.0033180365689024216	2	0.364607	0.500846	0.235461	0.238779	0.0573941	0.289362	0.971711	1	NA
DOT1L	2	chr19_2229969_2230020_+; chr19_2232527_2232578_+	0.34267191364445376; 0.3426719136444537	1	0.451061	0.793733	0.548939	0.206267	3.42481	0.588732	0.180431	0.388295	Short
DPF2	2	chr11_65352929_65352980_+; chr11_65353075_65353172_+	0.0019104887417165095; 0.0019104887417165511	2	0.929864	0.931774	0.0701363	0.0682258	1.55802	0.298466	0.45886	0.800507	Short
DPH2	2	chr1_43972727_43972778_+; chr1_43973318_43973369_+	0.06026424802208806; 0.060264248022088185	2	0.0721393	0.132404	0.927861	0.867596	1.61857	0.399703	0.445177	0.781498	Short
DPH3	3	chr3_16257982_16258033_-; chr3_16260341_16260440_-; chr3_16260505_16260556_-	0.12711965859018887; 0.09605835877272906; 0.03106129981745981	1	0.275642	0.306704	0.225526	0.0984059	1.02933	0.359079	0.597699	0.937123	Short
DPH6	2	chr15_35370969_35371020_-; chr15_35372100_35372151_-	0.6825817860300619; 0.6825817860300618	1	0.317418	1	0.682582	0	87.9777	0.970297	7.86844e-20	1.26544e-18	Short
DPM1	3	chr20_50934870_50934921_-; chr20_50934945_50934996_-; chr20_50935020_50935071_-	0.08499742274107419; 0.013385206381048287; 0.07161221636002589	1	0.0466713	0.118284	0.511622	0.426625	16.3333	0.684432	0.00028397	0.00108348	Short
DPP8	2	chr15_65442467_65442518_-; chr15_65446739_65446790_-	0.17828318195965254; 0.17828318195965254	1	0.530712	0.708995	0.469288	0.291005	-0.0898741	0.378316	1	1	Short
DPP9	2	chr19_4675231_4675282_-; chr19_4675761_4675812_-	0.041124858378823737; 0.04112485837882379	2	0.299107	0.257982	0.700893	0.742018	0.255791	0.317819	0.879945	1	Long
DPY19L1	4	chr7_34928881_34928932_-; chr7_34928960_34929011_-; chr7_34930498_34930586_-; chr7_34931348_34931490_-	0.08479791318506077; 0.10029055920744517; 0.02475940496368674; 0.16032906742881925	4	0.419622	0.579951	0.274892	0.190094	1.27117	0.46	0.529625	0.878856	Short
DPY19L4	4	chr8_94790032_94790113_+; chr8_94791795_94791846_+; chr8_94793699_94793750_+; chr8_94793785_94793836_+	0.6777079404445133; 0.23376990443486603; 0.18161664517163237; 0.2623213908380148	1	0.0458274	0.723535	0.290954	0.0286325	140.011	0.985075	3.95321e-31	1.12981e-29	Short
DPYSL2	3	chr8_26657853_26657904_+; chr8_26658045_26658096_+; chr8_26658124_26658175_+	0.20203250076548482; 0.06919933433627351; 0.13283316642921134	1	0.132831	0.334864	0.432329	0.299495	23.3925	0.8	8.32485e-06	3.9361e-05	Short
DPYSL3	3	chr5_147390811_147390862_-; chr5_147393372_147393423_-; chr5_147393842_147393893_-	0.13233231196786185; 0.09691483799540068; 0.03541747397246117	1	0.0394014	0.0748188	0.301394	0.169062	4.33452	0.531941	0.114491	0.263311	Short
DPYSL4	2	chr10_132205577_132205628_+; chr10_132205708_132205759_+	0.648859282479972; 0.648859282479972	1	0.10101	0.749869	0.89899	0.250131	4.05642	0.596542	0.131571	0.295918	Short
DR1	3	chr1_93360818_93360869_+; chr1_93360884_93360972_+; chr1_93362541_93362592_+	0.31265804209168907; 0.3235348289275244; 0.6361928710192136	3	0.117796	0.430454	0.778803	0.14261	140.011	0.985075	3.95321e-31	1.12981e-29	Short
DRG1	2	chr22_31434135_31434186_+; chr22_31441522_31441573_+	0.05942233665336927; 0.05942233665336927	1	0.927462	0.986885	0.0725377	0.0131154	10.3759	0.710645	0.00558354	0.0169051	Short
DROSHA	2	chr5_31401152_31401203_-; chr5_31401301_31401352_-	0.28722631514368857; 0.28722631514368846	1	0.679626	0.966852	0.320374	0.0331477	6.39057	0.637784	0.0409549	0.104471	Short
DSCC1	3	chr8_119833970_119834055_-; chr8_119834062_119834113_-; chr8_119834658_119834709_-	0.10954420215424385; 0.11780052620004161; 0.22734472835428537	3	0.258991	0.486336	0.318529	0.208985	4.27522	0.625181	0.117936	0.269852	Short
DSCR3	4	chr21_37223422_37223473_-; chr21_37225221_37225272_-; chr21_37225327_37225378_-; chr21_37225400_37225451_-	0.18299018480177903; 0.10740503931041016; 0.08042395702242251; 0.004838811531053616	1	0.232026	0.227187	0.678744	0.495754	-0.297695	0.420205	1	1	NA
DSEL	2	chr18_67514916_67514967_-; chr18_67515002_67515053_-	0.05228869895536559; 0.05228869895536564	2	0.493827	0.441538	0.506173	0.558462	0.0432325	0.46886	0.978616	1	Long
DSG2	2	chr18_31547261_31547312_+; chr18_31548800_31548851_+	0.139892319982943; 0.13989231998294316	2	0.012712	0.152604	0.987288	0.847396	12.2115	0.74277	0.00223004	0.00724562	Short
DST	4	chr6_56457996_56458047_-; chr6_56458060_56458111_-; chr6_56458238_56458289_-; chr6_56458882_56458933_-	0.23516910046005154; 0.25261422867485417; 0.25327879862454333; 0.7410621277594489	4	0.102165	0.843227	0.260462	0.0252927	79.061	0.965404	6.79405e-18	9.67775e-17	Short
DSTN	5	chr20_17607185_17607236_+; chr20_17607237_17607358_+; chr20_17607877_17607928_+; chr20_17607949_17608037_+; chr20_17608191_17608242_+	0.17481236687134824; 0.17181650856224134; 0.08606758596797454; 0.10832826067705761; 0.15223302878855732	1	0.136905	0.311717	0.208122	0.0558885	95.0497	0.964052	2.29207e-21	4.09742e-20	Short
DSTYK	2	chr1_205142505_205142556_-; chr1_205142745_205142796_-	0.0920784066294903; 0.0920784066294903	1	0.390447	0.298368	0.609553	0.701632	0.185116	0.327948	0.911596	1	Long
DTL	3	chr1_212103138_212103189_+; chr1_212103385_212103436_+; chr1_212104794_212104845_+	0.1058836157494489; 0.4960510191451796; 0.6019346348946284	3	0.0917773	0.197661	0.681871	0.0799363	34.4486	0.898551	3.30812e-08	2.04457e-07	Short
DTYMK	2	chr2_241675747_241675798_-; chr2_241675833_241675884_-	0.004789983887169669; 0.004789983887169835	2	0.482021	0.486811	0.517979	0.513189	0.194703	0.357233	0.907237	1	Short
DUS1L	2	chr17_82057880_82057931_-; chr17_82058035_82058086_-	0.04012938497116081; 0.04012938497116063	1	0.155787	0.115658	0.844213	0.884342	1.88244	0.460509	0.390151	0.715624	Long
DUSP1	2	chr5_172768096_172768147_-; chr5_172768159_172768210_-	0.014492753623188415; 0.01449275362318836	1	0.514493	0.5	0.485507	0.5	0.000176733	0.400354	0.999912	1	Long
DUSP14	3	chr17_37513108_37513159_+; chr17_37513358_37513409_+; chr17_37513447_37513498_+	0.17652667474312378; 0.10069397705687916; 0.07583269768624462	1	0.0833333	0.25986	0.527778	0.451945	19.6352	0.73913	5.44854e-05	0.000233056	Short
DUSP16	2	chr12_12474220_12474271_-; chr12_12475895_12475946_-	0.32213261648745517; 0.32213261648745517	1	0.0416667	0.363799	0.958333	0.636201	21.0794	0.754412	2.64651e-05	0.000118512	Short
DUSP3	2	chr17_43766125_43766176_-; chr17_43768280_43768357_-	0.17376349703935906; 0.17376349703935906	1	0.345176	0.518939	0.654824	0.481061	-0.00104682	0.401855	1	1	Short
DUSP4	2	chr8_29333064_29333115_-; chr8_29336539_29336590_-	0.27741600041885484; 0.27741600041885484	1	0.561902	0.839318	0.438098	0.160682	52.225	0.903481	4.56552e-12	4.04851e-11	Short
DUSP5	2	chr10_110511429_110511480_+; chr10_110511490_110511541_+	0.03882352941176481; 0.0388235294117647	1	0.535556	0.496732	0.464444	0.503268	0.121758	0.409176	0.940937	1	Long
DUSP6	2	chr12_89348065_89348116_-; chr12_89348330_89348381_-	0.10370001073694218; 0.1037000107369423	2	0.583921	0.480221	0.416079	0.519779	1.23393	0.474601	0.539578	0.888799	Long
DUSP7	2	chr3_52048919_52048970_-; chr3_52050200_52050251_-	0.027367302311194774; 0.027367302311194885	2	0.171646	0.199013	0.828354	0.800987	-0.133635	0.326169	1	1	Short
DUT	5	chr15_48342049_48342100_+; chr15_48342243_48342294_+; chr15_48342369_48342420_+; chr15_48342465_48342566_+; chr15_48343318_48343369_+	0.09754299323365015; 0.013067590507682803; 0.1019390937466067; 0.06559166871693856; 0.04812797769629914	3	0.0435544	0.141097	0.105433	0.0573048	18.1378	0.78341	0.000115194	0.00046861	Short
DVL3	2	chr3_184170825_184170876_+; chr3_184173560_184173611_+	0.2694297502649906; 0.2694297502649905	1	0.542154	0.811584	0.457846	0.188416	5.07371	0.619799	0.0791147	0.190751	Short
DYM	2	chr18_49041474_49041525_-; chr18_49043807_49043858_-	0.1769005847953216; 0.17690058479532156	1	0.704678	0.881579	0.295322	0.118421	0.133009	0.418182	0.935659	1	Short
DYNC1H1	2	chr14_102050741_102050792_+; chr14_102056392_102056443_+	0.048813807552919974; 0.04881380755291987	1	0.964018	0.915205	0.0359815	0.0847953	0.272416	0.393768	0.872661	1	Long
DYNC1I2	2	chr2_171747952_171748028_+; chr2_171748369_171748420_+	0.46059242161046277; 0.4605924216104629	2	0.254731	0.715324	0.745269	0.284676	19.6372	0.80155	5.44285e-05	0.000233035	Short
DYNC1LI1	3	chr3_32525974_32526025_-; chr3_32526103_32526154_-; chr3_32526753_32526804_-	0.46909999329995095; 0.12306141860675786; 0.5921614119067089	3	0.355268	0.94743	0.52167	0.0525701	140.011	0.985075	3.95321e-31	1.12981e-29	Short
DYNC1LI2	5	chr16_66720896_66720947_-; chr16_66721454_66721505_-; chr16_66722829_66722880_-; chr16_66723585_66723636_-; chr16_66723646_66723697_-	0.37729585524905773; 0.031069074946114918; 0.03584615448747426; 0.17207019040896068; 0.20044858529873769	1	0.200319	0.400768	0.504625	0.127329	23.6458	0.84858	7.33482e-06	3.50867e-05	Short
DYNLL1	2	chr12_120498347_120498398_+; chr12_120498442_120498493_+	0.025072049496046245; 0.025072049496046356	2	0.521335	0.546407	0.478665	0.453593	1.08448	0.446809	0.581444	0.924173	Short
DYNLL2	2	chr17_58089399_58089450_+; chr17_58091172_58091223_+	0.11723126224449637; 0.11723126224449648	2	0.457397	0.574628	0.542603	0.425372	-0.100978	0.393316	1	1	Short
DYNLT3	4	chrX_37838836_37838887_-; chrX_37838956_37839007_-; chrX_37839062_37839113_-; chrX_37840539_37840590_-	0.3319387916618399; 0.214204318698546; 0.00940668105074869; 0.5555497914111346	4	0.143647	0.699197	0.476741	0.144802	95.0497	0.964052	2.29207e-21	4.09742e-20	Short
DYRK2	3	chr12_67658853_67658904_+; chr12_67662477_67662528_+; chr12_67662608_67662659_+	0.5667920752746782; 0.11387944448695946; 0.45291263078771876	1	0.414585	0.981377	0.471536	0.018623	23.8415	0.809955	6.65083e-06	3.2054e-05	Short
DYRK3	3	chr1_206649142_206649193_+; chr1_206653931_206653982_+; chr1_206655107_206655158_+	0.06280889039509732; 0.0028170804032872643; 0.0656259707983845	3	0.186782	0.24959	0.570881	0.505255	0.421881	0.324159	0.809822	1	Short
E2F1	2	chr20_33675683_33675734_-; chr20_33676188_33676239_-	0.2496327932146809; 0.24963279321468101	2	0.227999	0.477632	0.772001	0.522368	21.2734	0.724377	2.40188e-05	0.000108314	Short
E2F4	2	chr16_67198812_67198863_+; chr16_67198867_67198918_+	0.0208867126550053; 0.020886712655005413	2	0.532882	0.511995	0.467118	0.488005	-0.273189	0.391051	1	1	Long
EAF1	2	chr3_15442485_15442536_+; chr3_15442562_15442613_+	0.01742223607000054; 0.017422236070000596	2	0.482578	0.5	0.517422	0.5	4.26675	0.426396	0.118437	0.270622	Short
EAPP	2	chr14_34515938_34515989_-; chr14_34516010_34516061_-	0.18676012669820719; 0.18676012669820707	1	0.693326	0.880087	0.306674	0.119913	0.352459	0.536691	0.838426	1	Short
EARS2	2	chr16_23522016_23522067_-; chr16_23523039_23523090_-	0.22352676563202872; 0.2235267656320289	2	0.360234	0.583761	0.639766	0.416239	-0.0431577	0.336039	1	1	Short
EBAG9	3	chr8_109564848_109564899_+; chr8_109564914_109564965_+; chr8_109565112_109565163_+	0.16379585326953744; 0.14625199362041463; 0.3100478468899522	3	0.30404	0.467836	0.391919	0.0818713	8.91395	0.628922	0.0115974	0.0331028	Short
EBF1	2	chr5_158695920_158695971_-; chr5_158698425_158698476_-	0.3626828509181451; 0.36268285091814506	1	0.116402	0.479085	0.883598	0.520915	19.5733	0.813665	5.61957e-05	0.000239687	Short
EBNA1BP2	2	chr1_43164184_43164235_-; chr1_43164291_43164369_-	0.07214639277020682; 0.07214639277020685	2	0.874905	0.947051	0.125095	0.0529486	3.9893	0.45848	0.136061	0.304492	Short
EBPL	3	chr13_49660674_49660725_-; chr13_49660728_49660821_-; chr13_49660874_49660925_-	0.07596391354438602; 0.0010904898558492526; 0.07487342368853674	1	0.198635	0.123762	0.0224719	0.0984358	0.457169	0.427948	0.795659	1	Long
ECE1	2	chr1_21217250_21217301_-; chr1_21219533_21219614_-	0.0983242873477348; 0.09832428734773471	1	0.099189	0.197513	0.900811	0.802487	0.841382	0.481013	0.656593	0.975864	Short
ECHDC1	3	chr6_127288712_127288763_-; chr6_127289741_127289830_-; chr6_127289842_127289893_-	0.23560699189668766; 0.04284063021348161; 0.19276636168320593	1	0.350308	0.543075	0.325085	0.0894777	14.3818	0.685237	0.000753408	0.0026851	Short
ECM1	2	chr1_150513504_150513555_+; chr1_150513738_150513789_+	0.17589285397504584; 0.17589285397504575	1	0.79526	0.971153	0.20474	0.0288469	12.5662	0.720654	0.00186761	0.00614368	Short
ECT2	2	chr3_172821133_172821184_+; chr3_172821372_172821469_+	0.24653337976830453; 0.24653337976830453	1	0.365126	0.611659	0.634874	0.388341	3.49299	0.518519	0.174384	0.378	Short
EDC3	4	chr15_74630077_74630128_-; chr15_74630558_74630609_-; chr15_74632447_74632498_-; chr15_74632509_74632587_-	0.15434837393442363; 0.07397781433049397; 0.031238851974659795; 0.04913170762926988	1	0.280464	0.329596	0.477387	0.323039	0.168702	0.348745	0.919109	1	Short
EDEM1	3	chr3_5216072_5216123_+; chr3_5219806_5219857_+; chr3_5219907_5219958_+	0.5406043010561896; 0.1752372808210677; 0.3653670202351219	1	0.127181	0.667786	0.609781	0.244414	23.4764	0.828885	7.98292e-06	3.79443e-05	Short
EDF1	2	chr9_136862119_136862170_-; chr9_136862268_136862319_-	0.00532675650383807; 0.005326756503837904	1	0.166998	0.161671	0.833002	0.838329	0.438234	0.358852	0.803228	1	Long
EDIL3	2	chr5_83940554_83940646_-; chr5_83941307_83941358_-	0.2465797674851513; 0.24657976748515148	2	0.0775304	0.32411	0.92247	0.67589	0.515397	0.537791	0.772828	1	Short
EEA1	5	chr12_92772512_92772563_-; chr12_92772572_92772623_-; chr12_92775725_92775776_-; chr12_92775833_92775884_-; chr12_92775945_92775996_-	0.3034177034177034; 0.34045474045474045; 0.11806091806091805; 0.3035035035035036; 0.2223080223080223	2	0.00900901	0.231317	0.495495	0.192078	9.45706	0.637405	0.00883945	0.0259402	Short
EEF1AKMT2	2	chr10_124759857_124760005_-; chr10_124760099_124760197_-	0.10263555091141291; 0.10263555091141296	2	0.652299	0.549663	0.347701	0.450337	0.225009	0.351988	0.893593	1	Long
EEF1E1-BLOC1S5	4	chr6_8079395_8079446_-; chr6_8079605_8079705_-; chr6_8079755_8079806_-; chr6_8090060_8090111_-	0.1732784697926907; 0.04307714879883451; 0.045906120307379866; 0.17044949828414546	1	0.141857	0.312307	0.187944	0.014666	7.8535	0.645681	0.0197076	0.0535927	Short
EEF2	2	chr19_3976056_3976107_-; chr19_3976156_3976283_-	0.012108753603400246; 0.01210875360340019	1	0.405878	0.417987	0.594122	0.582013	0.301335	0.346604	0.860134	1	Short
EEF2K	2	chr16_22286582_22286676_+; chr16_22288680_22288731_+	0.13599981055224017; 0.1359998105522402	2	0.217865	0.353865	0.782135	0.646135	2.04833	0.476257	0.359096	0.672413	Short
EEF2KMT	2	chr16_5084304_5084355_-; chr16_5085534_5085585_-	0.09842001092001079; 0.09842001092001096	2	0.575188	0.476768	0.424812	0.523232	0.213924	0.326861	0.89856	1	Long
EFCAB14	5	chr1_46675159_46675210_-; chr1_46676568_46676619_-; chr1_46676796_46676847_-; chr1_46678182_46678233_-; chr1_46678293_46678344_-	0.47406485582670543; 0.11810703254929908; 0.14499227137992288; 0.045138617833289964; 0.16582693406419347	1	0.136527	0.302354	0.520549	0.0464845	0.880956	0.586207	0.643729	0.970399	Short
EFEMP1	3	chr2_55865967_55866018_-; chr2_55866515_55866566_-; chr2_55866604_55866655_-	0.28535744081633424; 0.10988352111437762; 0.3952409619307118	3	0.530845	0.926086	0.33526	0.0499021	1.23444	0.582979	0.539443	0.888799	Short
EFEMP2	2	chr11_65866304_65866355_-; chr11_65866447_65866498_-	0.12020926994107073; 0.12020926994107067	1	0.429776	0.309566	0.570224	0.690434	0.0991422	0.420584	0.951638	1	Long
EFHC1	2	chr6_52492370_52492421_+; chr6_52492454_52492505_+	0.23231763929438332; 0.2323176392943835	2	0.788114	0.555796	0.211886	0.444204	0.231093	0.438144	0.890879	1	Long
EFHD2	4	chr1_15428802_15428853_+; chr1_15430157_15430208_+; chr1_15430233_15430284_+; chr1_15430288_15430339_+	0.0581375390736005; 0.05768504993510937; 0.06051186050395055; 0.05531072850475913	3	0.195961	0.137823	0.0978431	0.153154	0.0693925	0.358566	0.965899	1	Long
EFNB2	3	chr13_106489745_106489796_-; chr13_106490198_106490249_-; chr13_106490463_106490514_-	0.594754895279633; 0.1932240340036442; 0.4015308612759887	1	0.0355451	0.437076	0.787025	0.192271	85.911	0.968699	2.21139e-19	3.45732e-18	Short
EFR3A	2	chr8_132013155_132013206_+; chr8_132013476_132013574_+	0.2897854113202732; 0.2897854113202731	1	0.353253	0.643039	0.646747	0.356961	11.3775	0.666667	0.00338382	0.0106774	Short
EFTUD2	2	chr17_44850809_44850860_-; chr17_44850890_44851044_-	0.0011058193038314679; 0.0011058193038314679	1	0.874661	0.873556	0.125339	0.126444	0.0558309	0.354796	0.972471	1	Long
EGFR	4	chr7_55205883_55205934_+; chr7_55207287_55207338_+; chr7_55211518_55211569_+; chr7_55211574_55211667_+	0.0760108294686857; 0.28809738484307995; 0.2466288719487022; 0.11747934236306329	2	0.412479	0.488489	0.121355	0.00387597	28.9331	0.869427	5.21512e-07	2.87472e-06	Short
EGLN1	3	chr1_231363756_231363807_-; chr1_231365908_231365959_-; chr1_231366322_231366373_-	0.496589978092684; 0.22953564514841068; 0.26705433294427344	1	0.081686	0.34874	0.747313	0.250723	88.6643	0.957586	5.58216e-20	9.34595e-19	Short
EGR1	3	chr5_138469125_138469176_+; chr5_138469177_138469258_+; chr5_138469264_138469315_+	0.060684177487745905; 0.009076207603473219; 0.06976038509121921	3	0.32456	0.385244	0.243504	0.173744	1.08753	0.480601	0.580558	0.924173	Short
EGR3	2	chr8_22687659_22687710_-; chr8_22687712_22687763_-	0.010870313037495638; 0.010870313037495638	1	0.737668	0.748538	0.262332	0.251462	0.485137	0.336219	0.78461	1	Short
EHBP1	2	chr2_63045984_63046035_+; chr2_63046436_63046487_+	0.07080864819456882; 0.07080864819456867	1	0.0538854	0.124694	0.946115	0.875306	-0.173385	0.36715	1	1	Short
EHD1	4	chr11_64852736_64852787_-; chr11_64853569_64853620_-; chr11_64853626_64853677_-; chr11_64854107_64854158_-	0.12219515858066488; 0.03365010179192569; 0.11530091067434835; 0.04054434969824232	1	0.0328514	0.0733958	0.793419	0.671224	0.257228	0.470326	0.879313	1	Short
EHD2	2	chr19_47742964_47743015_+; chr19_47743083_47743134_+	0.07131221025762957; 0.07131221025762968	2	0.338017	0.40933	0.661983	0.59067	4.51744	0.482063	0.104484	0.24329	Short
EHD3	2	chr2_31268240_31268291_+; chr2_31268292_31268394_+	0.1051845234447869; 0.10518452344478713	2	0.401831	0.296647	0.598169	0.703353	1.49338	0.438374	0.473933	0.819219	Long
EHD4	3	chr15_41898383_41898434_-; chr15_41899440_41899523_-; chr15_41899529_41899580_-	0.03122506039569993; 0.001706790410537229; 0.03293185080623712	3	0.420559	0.387627	0.112579	0.143804	0.0253362	0.32097	0.987412	1	Long
EHMT1	2	chr9_137835642_137835738_+; chr9_137836076_137836127_+	0.41887602280963726; 0.41887602280963737	2	0.302005	0.720881	0.697995	0.279119	13.9506	0.704082	0.000934698	0.00327144	Short
EI24	2	chr11_125584009_125584060_+; chr11_125584633_125584684_+	0.28135084036661984; 0.28135084036661995	2	0.045267	0.326618	0.954733	0.673382	30.929	0.879173	1.9224e-07	1.10305e-06	Short
EID1	2	chr15_48879598_48879649_+; chr15_48879754_48879805_+	0.03439935695650709; 0.03439935695650709	1	0.165832	0.131432	0.834168	0.868568	3.34399	0.478312	0.187872	0.401228	Long
EID2	2	chr19_39538707_39538758_-; chr19_39538813_39538864_-	0.14536058615005984; 0.14536058615005987	2	0.819552	0.964912	0.180448	0.0350877	2.26064	0.459035	0.322931	0.621884	Short
EIF1	3	chr17_41690903_41690954_+; chr17_41690957_41691008_+; chr17_41691595_41691646_+	0.02491178325585955; 0.02352888243193807; 0.04844066568779759	3	0.197186	0.172274	0.608271	0.656712	3.69294	0.395266	0.157793	0.347408	Long
EIF1AD	2	chr11_65996545_65996596_-; chr11_65998430_65998481_-	0.25242897096882083; 0.2524289709688209	2	0.708498	0.960927	0.291502	0.0390726	58.3264	0.92393	2.16061e-13	2.22354e-12	Short
EIF1AX	3	chrX_20125957_20126008_-; chrX_20126214_20126265_-; chrX_20127236_20127287_-	0.26847168426115786; 0.33765881814662296; 0.606130502407781	3	0.215925	0.822055	0.351178	0.0827068	19.8935	0.811232	4.78839e-05	0.000205997	Short
EIF2A	4	chr3_150583989_150584040_+; chr3_150584047_150584098_+; chr3_150584111_150584162_+; chr3_150584191_150584242_+	0.10327385024246089; 0.0861897569834657; 0.09275573783393867; 0.09670786939198792	1	0.189286	0.29256	0.303996	0.207288	1.91643	0.469636	0.383576	0.70711	Short
EIF2AK1	2	chr7_6023771_6023822_-; chr7_6023831_6023882_-	0.03818668041143458; 0.03818668041143458	1	0.611549	0.649736	0.388451	0.350264	-0.423572	0.36398	1	1	Short
EIF2AK2	2	chr2_37106503_37106554_-; chr2_37106646_37106697_-	0.06804006804006803; 0.0680400680400679	1	0.888889	0.820849	0.111111	0.179151	0.470659	0.32746	0.79031	1	Long
EIF2B2	2	chr14_75009461_75009512_+; chr14_75009538_75009589_+	0.00513437444882292; 0.00513437444882292	1	0.477405	0.48254	0.522595	0.51746	0.367046	0.359748	0.832333	1	Short
EIF2B3	2	chr1_44850776_44850827_-; chr1_44850840_44850891_-	0.07352583073666027; 0.07352583073666041	2	0.873101	0.799575	0.126899	0.200425	-0.113802	0.380435	1	1	Long
EIF2S1	3	chr14_67383809_67383860_+; chr14_67384260_67384361_+; chr14_67386465_67386516_+	0.1989055861396285; 0.06941881995073484; 0.2683244060903635	3	0.647812	0.846717	0.306708	0.0383838	3.40839	0.579019	0.181918	0.390933	Short
EIF2S2	3	chr20_34088309_34088360_-; chr20_34089431_34089482_-; chr20_34089620_34089671_-	0.03690782653796812; 0.00046103182966772405; 0.03644679470830037	1	0.142926	0.179373	0.0532161	0.0163082	0.171136	0.505109	0.917991	1	Short
EIF2S3	5	chrX_24077417_24077468_+; chrX_24077813_24077864_+; chrX_24077920_24077971_+; chrX_24078707_24078758_+; chrX_24078759_24078810_+	0.2500830940809664; 0.010350471606911743; 0.012975066977362122; 0.11598358035314901; 0.1107739751435438	1	0.631334	0.881417	0.124542	0.0137682	7.57976	0.589217	0.0225984	0.0607907	Short
EIF3A	3	chr10_119033670_119033721_-; chr10_119035041_119035092_-; chr10_119035958_119036009_-	0.24065026804752834; 0.1928521306459301; 0.04779813740159808	1	0.102712	0.15051	0.270953	0.030303	0.306156	0.51039	0.858063	1	Short
EIF3H	2	chr8_116644805_116644883_-; chr8_116644913_116644964_-	0.020884908956898984; 0.02088490895689904	2	0.473825	0.45294	0.526175	0.54706	11.5211	0.548972	0.00314932	0.00997951	Long
EIF3J	6	chr15_44561205_44561256_+; chr15_44561337_44561388_+; chr15_44561513_44561564_+; chr15_44561596_44561647_+; chr15_44562038_44562089_+; chr15_44562752_44562803_+	0.07221520994889422; 0.10766206538813738; 0.027703971045390796; 0.03401351889760895; 0.22534582086562993; 0.016248944414401417	5	0.0514477	0.123663	0.216906	0.200657	1.19231	0.454962	0.550926	0.899237	Short
EIF3K	2	chr19_38635053_38635104_+; chr19_38636902_38636953_+	0.060100015790967354; 0.0601000157909673	1	0.765356	0.825456	0.234644	0.174544	0.0909086	0.295265	0.955563	1	Short
EIF3M	2	chr11_32602331_32602382_+; chr11_32602422_32602473_+	0.002949543908666419; 0.002949543908666419	1	0.48195	0.479001	0.51805	0.520999	0.642734	0.383505	0.725157	1	Long
EIF4A2	2	chr3_186789658_186789709_+; chr3_186789716_186789767_+	0.047968496815640915; 0.04796849681564108	2	0.359457	0.407425	0.640543	0.592575	2.33309	0.392652	0.311441	0.607305	Short
EIF4B	4	chr12_53040328_53040379_+; chr12_53041505_53041556_+; chr12_53042010_53042061_+; chr12_53042164_53042215_+	0.21861681556251686; 0.13005281392876583; 0.004936740094283409; 0.08362726153946776	1	0.127625	0.346242	0.426628	0.343001	2.74191	0.496653	0.253864	0.518239	Short
EIF4E	2	chr4_98879862_98879913_-; chr4_98880061_98880140_-	0.31991763026245784; 0.31991763026245784	1	0.336996	0.656914	0.663004	0.343086	23.5513	0.804916	7.6895e-06	3.66271e-05	Short
EIF4EBP2	6	chr10_70421926_70421977_+; chr10_70421986_70422037_+; chr10_70423705_70423851_+; chr10_70423863_70423914_+; chr10_70427299_70427350_+; chr10_70428529_70428618_+	0.030937104842060394; 0.02198025437183198; 0.012509520151479714; 0.023292178418300502; 0.056124143301266624; 0.07323980394537877	6	0.0525658	0.0835029	0.175386	0.102146	3.20266	0.42236	0.201628	0.425943	Short
EIF4G1	3	chr3_184335004_184335055_+; chr3_184335174_184335225_+; chr3_184335258_184335353_+	0.0469290461113286; 0.039726514009708086; 0.0072025321016202515	1	0.0639261	0.110855	0.737012	0.729809	6.43972	0.557856	0.0399607	0.102284	Short
EIF4G3	4	chr1_20806453_20806530_-; chr1_20806556_20806607_-; chr1_20807075_20807126_-; chr1_20807291_20807342_-	0.06884610670241076; 0.04585760095528432; 0.05937283076448041; 0.055330876893214725	1	0.187867	0.243198	0.183397	0.114551	1.3322	0.382452	0.513707	0.861684	Short
EIF5	5	chr14_103341127_103341178_+; chr14_103341304_103341355_+; chr14_103341765_103341816_+; chr14_103343118_103343169_+; chr14_103343172_103343223_+	0.04305786045915981; 0.26598580589585086; 0.024219281750516138; 0.19133393263328297; 0.09349045197121159	2	0.0814304	0.124488	0.111247	0.0177569	30.1618	0.726241	2.82128e-07	1.59234e-06	Short
EIF5A2	2	chr3_170892002_170892053_-; chr3_170892072_170892123_-	0.028379772961816263; 0.028379772961816374	2	0.5	0.52838	0.5	0.47162	0.0648166	0.460594	0.968111	1	Short
EIF5B	3	chr2_99399689_99399776_+; chr2_99400018_99400069_+; chr2_99400967_99401018_+	0.117675497829421; 0.0435548256158292; 0.07412067221359173	1	0.716474	0.83415	0.225562	0.151441	3.07031	0.502104	0.215422	0.450418	Short
ELAVL1	2	chr19_7962273_7962324_-; chr19_7963428_7963479_-	0.5656114808085245; 0.5656114808085246	2	0.0498085	0.61542	0.950192	0.38458	9.82313	0.713855	0.00736097	0.0219023	Short
ELAVL2	2	chr9_23690104_23690155_-; chr9_23690187_23690238_-	0.2362090530719631; 0.09712428026137027	1	0.459193	0.543103	0.540807	0.456897	2.75189	0.384966	0.252601	0.515894	Short
ELK4	2	chr1_205607946_205607997_-; chr1_205616088_205616139_-	0.15158139351687738; 0.15158139351687736	1	0.153846	0.305428	0.846154	0.694572	0.278418	0.442105	0.870046	1	Short
ELL	3	chr19_18442663_18442750_-; chr19_18442894_18442945_-; chr19_18444393_18444444_-	0.04087542087542101; 0.3594258373205742; 0.40030125819599505	3	0.030303	0.430604	0.539394	0.498519	48.1011	0.931596	3.589e-11	2.93331e-10	Short
ELL2	4	chr5_95885098_95885149_-; chr5_95887359_95887439_-; chr5_95887546_95887597_-; chr5_95888819_95888870_-	0.2109989413188143; 0.0706291591046582; 0.2019434361766485; 0.483571536600121	4	0.046582	0.530154	0.221416	0.0104167	12.8557	0.745068	0.00161595	0.0053829	Short
ELMO1	2	chr7_36854361_36854412_-; chr7_36854462_36854513_-	0.1728395061728395; 0.17283950617283944	1	0.333333	0.506173	0.666667	0.493827	-0.231403	0.344785	1	1	Short
ELMOD2	2	chr4_140550293_140550344_+; chr4_140553719_140553770_+	0.6862492418526902; 0.6862492418526902	1	0.200724	0.886973	0.799276	0.113027	103.89	0.970443	2.75843e-23	5.78368e-22	Short
ELOA	2	chr1_23759846_23759897_+; chr1_23762008_23762059_+	0.25113263317488677; 0.25113263317488665	1	0.728373	0.979505	0.271627	0.0204948	0.55998	0.578797	0.755791	1	Short
ELOC	3	chr8_73946099_73946150_-; chr8_73946395_73946446_-; chr8_73946603_73946654_-	0.1043412193613098; 0.21490790005177654; 0.3192491194130863	3	0.521033	0.840282	0.119214	0.0148731	91.1876	0.96563	1.58073e-20	2.70714e-19	Short
ELOVL2	2	chr6_10980759_10980810_-; chr6_10983377_10983460_-	0.4760774922855471; 0.476077492285547	1	0.0120482	0.488126	0.987952	0.511874	57.6977	0.932149	2.95865e-13	2.98997e-12	Short
ELOVL4	2	chr6_79914814_79914865_-; chr6_79915633_79915684_-	0.4467698967698968; 0.44676989676989687	2	0.515929	0.962698	0.484071	0.0373016	1.46126	0.543391	0.481604	0.827954	Short
ELOVL5	2	chr6_53267404_53267455_-; chr6_53267492_53267594_-	0.05521763974212879; 0.0552176397421289	2	0.441088	0.496306	0.558912	0.503694	1.09712	0.505441	0.577781	0.921288	Short
ELP3	2	chr8_28190038_28190089_+; chr8_28191102_28191153_+	0.2253787878787879; 0.2253787878787879	1	0.405303	0.630682	0.594697	0.369318	-2.42203	0.37028	1	1	Short
EMC1	4	chr1_19215668_19215719_-; chr1_19218090_19218141_-; chr1_19218221_19218272_-; chr1_19218933_19219011_-	0.03889991282737857; 0.04727369220924056; 0.017090159565067313; 0.1032637646016864	4	0.813803	0.917067	0.0471129	0.00821303	0.153951	0.431925	0.925913	1	Short
EMC10	3	chr19_50483084_50483135_+; chr19_50483147_50483266_+; chr19_50483300_50483508_+	0.0080561320549902; 0.040221146483252646; 0.03216501442826247	2	0.0626425	0.0706987	0.542363	0.574528	5.33573	0.549801	0.0694003	0.169471	NA
EMC3	3	chr3_9962682_9962780_-; chr3_9963341_9963392_-; chr3_9963967_9964018_-	0.032488764005858026; 0.06533243584525636; 0.09782119985111448	3	0.849116	0.946937	0.0772181	0.0447293	2.62093	0.486891	0.269694	0.540472	Short
EMC6	2	chr17_3669516_3669567_+; chr17_3669568_3669665_+	0.011728960351764961; 0.011728960351764961	1	0.471897	0.483626	0.528103	0.516374	4.35089	0.474804	0.113558	0.261433	Short
EMC8	6	chr16_85778624_85778702_-; chr16_85779314_85779365_-; chr16_85779403_85779454_-; chr16_85779510_85779561_-; chr16_85779609_85779660_-; chr16_85779692_85779743_-	0.07499473202393181; 0.03809200672628454; 0.017665083243232738; 0.0038271609063924017; 0.06513843053679019; 0.06178623055026637	1	0.0198565	0.0816427	0.133805	0.0588105	23.5999	0.815217	7.50508e-06	3.58248e-05	Short
EME2	2	chr16_1780532_1780583_+; chr16_1781097_1781235_+	0.1838115588115588; 0.1838115588115588	1	0.330077	0.513889	0.669923	0.486111	0.263254	0.446721	0.876668	1	Short
EML4	4	chr2_42330259_42330310_+; chr2_42330335_42330386_+; chr2_42330693_42330744_+; chr2_42332497_42332548_+	0.21150097465886938; 0.158869395711501; 0.41773455377574376; 0.7881049241461141	4	0.037037	0.248538	0.88752	0.0994152	140.011	0.985075	3.95321e-31	1.12981e-29	Short
EMP1	2	chr12_13216654_13216705_+; chr12_13216718_13216769_+	0.024536951882987657; 0.0245369518829876	1	0.524733	0.500196	0.475267	0.499804	1.6677	0.428078	0.434374	0.769762	Long
EMP2	3	chr16_10529074_10529125_-; chr16_10532752_10532803_-; chr16_10532809_10532904_-	0.0799541628984492; 0.031914274209135673; 0.048039888689313304	1	0.391967	0.440007	0.215602	0.135648	0.71949	0.432403	0.697854	1	Short
EMSY	4	chr11_76550534_76550585_+; chr11_76550647_76550698_+; chr11_76551875_76551977_+; chr11_76552850_76552901_+	0.3933737830796655; 0.4804949952008776; 0.4864561908679556; 0.3874125874125874	3	0.0128205	0.406194	0.387413	0	140.011	0.985075	3.95321e-31	1.12981e-29	Short
EN1	2	chr2_118842171_118842222_-; chr2_118847727_118847778_-	0.019335012492720183; 0.01933501249272007	1	0.699028	0.679693	0.300972	0.320307	1.01289	0.337317	0.602634	0.941072	Long
ENAH	7	chr1_225486829_225486880_-; chr1_225494631_225494682_-; chr1_225494814_225494865_-; chr1_225494951_225495002_-; chr1_225495526_225495577_-; chr1_225496720_225496771_-; chr1_225497391_225497442_-	0.07221226983674327; 0.06244199136874975; 0.06743452781710646; 0.0510466379741566; 0.12863517058624763; 0.1918855223332826; 0.08779179930140797	6	0.00110375	0.0888956	0.0983836	0.0261713	14.4742	0.735172	0.000719395	0.00257	Short
ENGASE	2	chr17_79086645_79086696_+; chr17_79088548_79088599_+	0.21028860028860025; 0.2102886002886003	2	0.455801	0.666089	0.544199	0.333911	-0.0974066	0.474934	1	1	Short
ENPP1	3	chr6_131890830_131890881_+; chr6_131890915_131890966_+; chr6_131890973_131891024_+	0.004661716171617175; 0.0032923965473470873; 0.001369319624270171	1	0.137005	0.141667	0.431498	0.430128	1.99905	0.305132	0.368054	0.684118	Short
ENSG00000241781	2	chr9_76571903_76571954_+; chr9_76571977_76572028_+	0.01245949833192761; 0.01245949833192761	1	0.367377	0.379836	0.632623	0.620164	0.563769	0.335518	0.754361	1	Short
ENSG00000258941	2	chr14_39350372_39350423_+; chr14_39350597_39350694_+	0.1587301587301586; 0.15873015873015872	2	0.619048	0.777778	0.380952	0.222222	-0.364777	0.294618	1	1	Short
ENSG00000267964	3	chr10_73763668_73763719_-; chr10_73772107_73772158_-; chr10_73772159_73772210_-	0.01768644929342178; 0.005722125097318065; 0.011964324196103604	1	0.464566	0.452602	0.0428223	0.0605088	0.868312	0.417163	0.647811	0.971176	Long
ENTPD4	3	chr8_23429162_23429213_-; chr8_23432352_23432403_-; chr8_23432417_23432468_-	0.459486140811442; 0.22498116564381626; 0.23450497516762575	1	0.188114	0.422619	0.623772	0.164286	20.1181	0.783537	4.27969e-05	0.000185	Short
ENY2	2	chr8_109343533_109343584_+; chr8_109343631_109343682_+	0.10632387953101297; 0.1063238795310128	1	0.498305	0.604629	0.501695	0.395371	24.4431	0.709677	4.92324e-06	2.44365e-05	Short
EOGT	2	chr3_68975225_68975276_-; chr3_68977527_68977578_-	0.3218253968253969; 0.3218253968253968	1	0	0.321825	1	0.678175	11.1223	0.658073	0.00384426	0.0120036	Short
EP300	2	chr22_41179598_41179699_+; chr22_41180032_41180083_+	0.22805250305250307; 0.22805250305250313	2	0.0842491	0.312302	0.915751	0.687698	-0.0250667	0.413043	1	1	Short
EP400NL	2	chr12_132108766_132108817_+; chr12_132108848_132108899_+	0.046153846153846156; 0.0461538461538461	1	0.5	0.453846	0.5	0.546154	0.165678	0.460499	0.920499	1	Long
EPAS1	3	chr2_46384947_46384998_+; chr2_46385058_46385109_+; chr2_46386646_46386697_+	0.2493827160493827; 0.30864197530864196; 0.2246913580246913	2	0	0.249383	1	0.441975	7.5997	0.604478	0.0223742	0.0602599	Short
EPB41	3	chr1_29117455_29117506_+; chr1_29119431_29119482_+; chr1_29119990_29120041_+	0.044990477002672134; 0.06925579501799016; 0.1142462720206624	3	0.0153846	0.0603751	0.905428	0.791182	-0.184509	0.387097	1	1	Short
EPB41L2	3	chr6_130839347_130839398_-; chr6_130840383_130840434_-; chr6_130840447_130840498_-	0.545036899783504; 0.26664498151306887; 0.27839191827043536	1	0.0774306	0.355822	0.838966	0.293929	35.6333	0.901771	1.82948e-08	1.15455e-07	Short
EPC1	3	chr10_32267751_32267802_-; chr10_32268569_32268620_-; chr10_32268669_32268720_-	0.08848753397140502; 0.0027634014730788525; 0.08572413249832608	1	0.141209	0.226933	0.360623	0.272135	0.46622	0.385174	0.792067	1	Short
EPDR1	4	chr7_37950759_37950810_+; chr7_37951644_37951695_+; chr7_37951833_37951884_+; chr7_37951885_37951936_+	0.24626843763303563; 0.08718823627028871; 0.16096257770194616; 0.17249409620137812	1	0.0376096	0.283878	0.463997	0.291503	6.71011	0.675074	0.0349074	0.0908523	Short
EPHA2	2	chr1_16124337_16124388_-; chr1_16124620_16124671_-	0.24866229365274217; 0.2486622936527422	2	0.0341316	0.282794	0.965868	0.717206	13.6232	0.73913	0.00110091	0.00378527	Short
EPHA4	2	chr2_221420015_221420066_-; chr2_221425904_221425955_-	0.19001256807708417; 0.19001256807708422	2	0.60202	0.792033	0.39798	0.207967	0.60145	0.499341	0.740281	1	Short
EPHB4	2	chr7_100802568_100802664_-; chr7_100802921_100803020_-	0.25043677025101185; 0.25043677025101174	1	0.447628	0.197191	0.552372	0.802809	2.25309	0.425974	0.324151	0.622962	Long
EPOR	3	chr19_11377560_11377646_-; chr19_11377671_11377722_-; chr19_11377763_11377814_-	0.13025585525585526; 0.14414474414474415; 0.27440059940059947	3	0.834596	0.560195	0.0896465	0.219902	0.425883	0.511396	0.808204	1	Long
EPS15	3	chr1_51354670_51354750_-; chr1_51355224_51355275_-; chr1_51355315_51355393_-	0.010056257475429334; 0.04277264929562152; 0.05282890677105084	3	0.458583	0.405754	0.101513	0.11157	0.695994	0.29972	0.706101	1	Long
ERBB2	2	chr17_39728437_39728577_+; chr17_39728607_39728658_+	0.01831552469598563; 0.018315524695985658	2	0.796303	0.777987	0.203697	0.222013	0.840028	0.332066	0.657038	0.976201	Long
ERBB3	2	chr12_56102984_56103035_+; chr12_56103454_56103505_+	0.012257284361031226; 0.012257284361031129	1	0.0788569	0.0665996	0.921143	0.9334	0.271916	0.389937	0.872879	1	Long
ERBIN	2	chr5_66079896_66079947_+; chr5_66080460_66080511_+	0.1652348257432114; 0.16523482574321136	1	0.223041	0.388276	0.776959	0.611724	8.35337	0.554601	0.0153493	0.0425928	Short
ERC1	2	chr12_1494760_1494811_+; chr12_1495879_1495930_+	0.2682893679938015; 0.26828936799380143	1	0.0269388	0.295228	0.973061	0.704772	20.7936	0.830189	3.05294e-05	0.000135495	Short
ERCC1	2	chr19_45407334_45407385_-; chr19_45409623_45409674_-	0.13195187080926907; 0.13195187080926896	1	0.633713	0.501761	0.366287	0.498239	2.25448	0.377729	0.323925	0.622962	Long
ERCC2	2	chr19_45349771_45349888_-; chr19_45351594_45351645_-	0.22959292412617227; 0.2295929241261722	1	0.16624	0.395833	0.83376	0.604167	0.142613	0.420548	0.931176	1	Short
ERCC6L2	2	chr9_96013295_96013346_+; chr9_96018400_96018451_+	0.6289715719063544; 0.6289715719063544	1	0.208333	0.837305	0.791667	0.162695	11.963	0.708333	0.0025251	0.00812194	Short
ERGIC1	3	chr5_172952186_172952237_+; chr5_172952482_172952533_+; chr5_172952632_172952683_+	0.040806641014832015; 0.05941109571975442; 0.018604454704922335	2	0.13937	0.0985635	0.741378	0.722773	0.550354	0.357895	0.759438	1	NA
ERGIC2	3	chr12_29340716_29340767_-; chr12_29340774_29340825_-; chr12_29341067_29341143_-	0.05666070891639716; 0.07847661800826539; 0.13513732692466257	3	0.348099	0.483237	0.303911	0.247251	7.76879	0.601085	0.0205603	0.0557763	Short
ERH	2	chr14_69380128_69380179_-; chr14_69380304_69380355_-	0.08554699695682177; 0.08554699695682172	1	0.046723	0.13227	0.953277	0.86773	22.4646	0.714706	1.32395e-05	6.10539e-05	Short
ERI1	2	chr8_9100045_9100096_+; chr8_9100211_9100262_+	0.05066021195053452; 0.050660211950534606	2	0.16129	0.11063	0.83871	0.88937	0.390479	0.368119	0.822638	1	Long
ERLEC1	6	chr2_53817945_53817996_+; chr2_53818047_53818098_+; chr2_53818101_53818152_+; chr2_53818216_53818267_+; chr2_53818745_53818796_+; chr2_53818798_53818849_+	0.10433639541651893; 0.0914310458495295; 0.12732771330159445; 0.060999050663622406; 0.2670755543332815; 0.11701865089798383	5	0.0176461	0.121983	0.179985	0.0629668	23.5929	0.823438	7.53134e-06	3.59119e-05	Short
ERLIN1	2	chr10_100150094_100150145_-; chr10_100150438_100150489_-	0.1604376291017594; 0.1604376291017593	1	0.123351	0.283788	0.876649	0.716212	1.73803	0.456493	0.419365	0.751474	Short
ERLIN2	8	chr8_37754202_37754253_+; chr8_37754309_37754360_+; chr8_37754574_37754625_+; chr8_37756870_37756921_+; chr8_37757209_37757260_+; chr8_37757339_37757390_+; chr8_37757570_37757672_+; chr8_37757692_37757743_+	0.2916063264900474; 0.5126577126577128; 0.026983744824120408; 0.10170933949730762; 0.15502127809148225; 0.41908535068268665; 0.08399892497501409; 0.07143289072538991	2	0.00387597	0.295482	0.0714329	0	140.011	0.985075	3.95321e-31	1.12981e-29	Short
ERMP1	3	chr9_5776549_5776600_-; chr9_5784545_5784623_-; chr9_5787102_5787153_-	0.13487288854935917; 0.13029139433551207; 0.2651642828848711	3	0.0584336	0.323598	0.214238	0.0793651	6.63452	0.601615	0.036252	0.0935918	Short
ERN2	2	chr16_23690310_23690361_-; chr16_23690363_23690414_-	0.0091383992207007; 0.009138399220700588	1	0.449502	0.458641	0.550498	0.541359	0.699025	0.361556	0.705032	1	Short
ERO1A	4	chr14_52640060_52640111_-; chr14_52641887_52641938_-; chr14_52643266_52643352_-; chr14_52643358_52643456_-	0.28368738245493075; 0.05763657015020076; 0.051746785015389984; 0.2895771675897416	4	0.349487	0.639064	0.290289	0.00660202	66.4645	0.955665	3.69332e-15	4.31561e-14	Short
ERP44	2	chr9_99982480_99982531_-; chr9_99982532_99982583_-	0.0030152030854325163; 0.0030152030854324607	1	0.506154	0.503139	0.493846	0.496861	0.0158509	0.397849	0.992106	1	Long
ERRFI1	3	chr1_8011727_8011778_-; chr1_8012209_8012285_-; chr1_8013093_8013144_-	0.15926078916787711; 0.05159207034694653; 0.10766871882093054	1	0.0190206	0.126689	0.957075	0.797815	9.57913	0.620915	0.00831608	0.0245327	Short
ESAM	2	chr11_124753126_124753177_-; chr11_124753188_124753239_-	0.07304625199362041; 0.07304625199362047	2	0.508772	0.581818	0.491228	0.418182	0.0988861	0.417197	0.951759	1	Short
ESCO2	2	chr8_27804732_27804783_+; chr8_27804852_27804903_+	0.1650500973058444; 0.1650500973058444	1	0.425544	0.260494	0.574456	0.739506	13.4675	0.622047	0.00119008	0.00406384	Long
ESF1	2	chr20_13714325_13714376_-; chr20_13714752_13714803_-	0.17970760233918126; 0.1797076023391813	2	0.0502924	0.23	0.949708	0.77	24.2933	0.800905	5.3062e-06	2.62096e-05	Short
ESPN	4	chr1_6460333_6460458_+; chr1_6460878_6460929_+; chr1_6461101_6461152_+; chr1_6461153_6461204_+	0.09447879013096405; 0.6494121820208777; 0.24302576114170318; 0.3119076307482105	2	0.155085	0.0606061	0.342211	0.030303	3.9577	0.63836	0.138228	0.30888	NA
ESYT2	4	chr7_158730997_158731048_-; chr7_158733611_158733694_-; chr7_158733712_158733887_-; chr7_158734053_158734104_-	0.36528998039893923; 0.09379491909758253; 0.08330681425112418; 0.18818824705023254	1	0.0456697	0.233858	0.373226	0.00793651	26.5281	0.866242	1.73575e-06	9.09848e-06	Short
ETAA1	2	chr2_67410144_67410195_+; chr2_67410350_67410401_+	0.1694400282635577; 0.16944002826355764	1	0.422222	0.252782	0.577778	0.747218	1.33563	0.34418	0.512829	0.861486	Long
ETF1	7	chr5_138506095_138506146_-; chr5_138507292_138507343_-; chr5_138507436_138507487_-; chr5_138507787_138507838_-; chr5_138507844_138507895_-; chr5_138507972_138508023_-; chr5_138508033_138508084_-	0.31303669042478377; 0.020772340175160782; 0.1392551282447804; 0.04930651756465482; 0.039917098577002236; 0.05573132416781735; 0.04959896204568982	1	0.0266106	0.0762096	0.338874	0.0258373	46.0641	0.926948	9.93824e-11	7.85086e-10	Short
ETFA	2	chr15_76216228_76216348_-; chr15_76216362_76216452_-	0.0002946790220590412; 0.0002946790220590412	1	0.497913	0.498208	0.502087	0.501792	1.21494	0.408726	0.544728	0.893999	Short
ETNK1	5	chr12_22685080_22685131_+; chr12_22685172_22685269_+; chr12_22685594_22685645_+; chr12_22685661_22685712_+; chr12_22690612_22690663_+	0.09744060295555314; 0.35160356808197346; 0.004314566458145819; 0.00929087571872493; 0.44406786177694746	5	0.105546	0.202986	0.604159	0.160091	54.4089	0.927419	1.53203e-12	1.45026e-11	Short
ETS1	2	chr11_128458765_128458816_-; chr11_128461766_128461817_-	0.4944641814121903; 0.4944641814121903	1	0.175974	0.670438	0.824026	0.329562	27.8816	0.839813	8.82257e-07	4.78103e-06	Short
ETS2	5	chr21_38823399_38823450_+; chr21_38823683_38823734_+; chr21_38823750_38823801_+; chr21_38824851_38824902_+; chr21_38824904_38824955_+	0.14471735506213812; 0.018142218875444094; 0.01185291069934341; 0.03499464232780747; 0.07972758315954323	1	0.0557439	0.200461	0.181245	0.101518	0.346962	0.297994	0.840733	1	Short
ETV1	2	chr7_13893270_13893321_-; chr7_13895736_13895787_-	0.7090174544595841; 0.7090174544595841	1	0.10554	0.814557	0.89446	0.185443	140.011	0.985075	3.95321e-31	1.12981e-29	Short
ETV5	2	chr3_186045663_186045714_-; chr3_186046321_186046372_-	0.04619803844402775; 0.04619803844402781	2	0.918881	0.965079	0.0811187	0.0349206	-0.040613	0.343511	1	1	Short
ETV6	2	chr12_11891591_11891642_+; chr12_11895351_11895402_+	0.0021969692627762383; 0.0021969692627762383	1	0.870594	0.868397	0.129406	0.131603	0.934952	0.31117	0.626582	0.956279	Long
EVA1A	2	chr2_75492318_75492369_-; chr2_75492486_75492537_-	0.504520697167756; 0.504520697167756	1	0.26781	0.772331	0.73219	0.227669	38.6392	0.879747	4.0701e-09	2.71764e-08	Short
EVC	5	chr4_5818235_5818286_+; chr4_5822071_5822122_+; chr4_5822973_5823024_+; chr4_5828954_5829005_+; chr4_5829006_5829091_+	0.07882941526558548; 0.09769905346613075; 0.34323610786376746; 0.066801596126904; 0.09990604300514713	3	0.0208333	0.0996627	0.180608	0.280514	3.65975	0.525714	0.160434	0.35184	NA
EWSR1	2	chr22_29300285_29300336_+; chr22_29300442_29300521_+	0.28490339551686233; 0.2849033955168622	1	0.381153	0.666056	0.618847	0.333944	64.9239	0.92381	7.97899e-15	9.01807e-14	Short
EXO1	2	chr1_241889695_241889746_+; chr1_241892813_241892864_+	0.03957977937516344; 0.0395797793751635	2	0.982515	0.942935	0.0174855	0.0570652	8.61645	0.567839	0.0134574	0.0379292	Long
EXOC2	3	chr6_485154_485205_-; chr6_486102_486153_-; chr6_486181_486232_-	0.5122139764996908; 0.2994295804446181; 0.21278439605507274	1	0.245748	0.458533	0.542517	0.030303	2.73281	0.620087	0.255023	0.519422	Short
EXOC5	6	chr14_57204695_57204746_-; chr14_57204755_57204806_-; chr14_57206592_57206643_-; chr14_57206802_57206853_-; chr14_57208182_57208233_-; chr14_57208290_57208341_-	0.05220432911331295; 0.07350250355550363; 0.05376144763349579; 0.1678765941269194; 0.20861867377375568; 0.13872620065547608	5	0.00900901	0.147735	0.0891899	0.0369855	25.6635	0.861685	2.67449e-06	1.35905e-05	Short
EXOC7	3	chr17_76080981_76081067_-; chr17_76081326_76081377_-; chr17_76083577_76083628_-	0.1891677441953541; 0.0956513512232709; 0.0935163929720832	1	0.0745207	0.168037	0.876164	0.686997	20.2234	0.76391	4.06009e-05	0.000176186	Short
EXOC8	2	chr1_231328741_231328792_-; chr1_231332748_231332799_-	0.13981481481481478; 0.19351851851851853	2	0.574074	0.570833	0.425926	0.429167	0.160671	0.355783	0.922807	1	Long
EXOG	2	chr3_38525072_38525123_+; chr3_38526252_38526303_+	0.005555555555555536; 0.005555555555555647	2	0.659722	0.665278	0.340278	0.334722	1.35677	0.344972	0.507437	0.855767	Short
EXOSC2	5	chr9_130704037_130704088_+; chr9_130704111_130704162_+; chr9_130704523_130704574_+; chr9_130705175_130705226_+; chr9_130707558_130707609_+	0.019548105298674692; 0.034864020376337554; 0.01962365864083082; 0.009420029102809008; 0.02551954461568462	2	0.121143	0.101595	0.119369	0.0938498	14.9605	0.415404	0.000564122	0.00203966	NA
EXOSC6	2	chr16_70246778_70246829_-; chr16_70250229_70250331_-	0.21106918941709077; 0.21106918941709063	1	0.748095	0.959164	0.251905	0.0408362	13.0473	0.697977	0.00146831	0.00493508	Short
EXOSC8	3	chr13_37009269_37009320_+; chr13_37009350_37009401_+; chr13_37009563_37009614_+	0.026789158428397686; 0.0169939607742271; 0.0437831192026249	3	0.360962	0.334173	0.302998	0.346781	0.176668	0.378788	0.915455	1	Long
EXOSC9	2	chr4_121816858_121816909_+; chr4_121816970_121817021_+	0.012637024886966719; 0.012637024886966719	1	0.435909	0.448546	0.564091	0.551454	2.64854	0.397452	0.265998	0.534564	Short
EXT1	2	chr8_117799363_117799414_-; chr8_117799433_117799484_-	0.09212810338009464; 0.0921281033800947	2	0.528189	0.620317	0.471811	0.379683	13.2692	0.653386	0.00131409	0.00446016	Short
EXT2	2	chr11_44244880_44244931_+; chr11_44245372_44245423_+	0.03765039934327541; 0.03765039934327539	1	0.910661	0.948311	0.0893393	0.0516889	0.0573642	0.399575	0.971725	1	Short
EXTL1	2	chr1_26035795_26035846_+; chr1_26036397_26036448_+	0.20891387161782118; 0.20891387161782127	2	0.0586644	0.267578	0.941336	0.732422	62.7915	0.926282	2.31737e-14	2.59302e-13	Short
EXTL2	3	chr1_100872391_100872442_-; chr1_100872608_100872659_-; chr1_100873198_100873249_-	0.27951875344732474; 0.2818109946681375; 0.0022922412208126464	2	0.167683	0.165391	0.641338	0.36182	3.83286	0.537377	0.147132	0.326014	NA
EZR	4	chr6_158765748_158765799_-; chr6_158766130_158766181_-; chr6_158766187_158766238_-; chr6_158766521_158766653_-	0.19187110510720856; 0.1194047380797518; 0.18054604242757788; 0.10807967540012117	1	0.134766	0.242846	0.327496	0.519368	11.4462	0.689249	0.00326955	0.0103241	NA
F2R	2	chr5_76734690_76734741_+; chr5_76735719_76735770_+	0.06724968988126882; 0.06724968988126889	2	0.0125146	0.0797643	0.987485	0.920236	1.00154	0.468933	0.606065	0.941367	Short
FAAP24	2	chr19_32977444_32977495_+; chr19_32978674_32978725_+	0.007501299855122934; 0.007501299855122823	1	0.518519	0.511017	0.481481	0.488983	2.00735	0.300885	0.366529	0.681848	Long
FADD	2	chr11_70207236_70207324_+; chr11_70207325_70207401_+	0.011388843553656103; 0.011388843553656158	2	0.517271	0.505883	0.482729	0.494117	0.59942	0.441501	0.741033	1	Long
FADS1	2	chr11_61799627_61799678_-; chr11_61801838_61801889_-	0.024831101600698124; 0.024831101600697958	1	0.281169	0.256338	0.718831	0.743662	0.962778	0.326746	0.617924	0.950181	Long
FAF2	3	chr5_176507497_176507548_+; chr5_176507586_176507637_+; chr5_176510023_176510074_+	0.025970806294003577; 0.019036066758110023; 0.045006873052113594	3	0.043216	0.0691868	0.905221	0.860214	0.120963	0.485679	0.941311	1	Short
FAM102A	3	chr9_127940582_127940633_-; chr9_127940881_127940932_-; chr9_127941884_127941935_-	0.19493403456754205; 0.33214320515423146; 0.13720917058668913	2	0.179274	0.0420643	0.299929	0.104995	11.881	0.724963	0.00263076	0.00843159	NA
FAM104A	3	chr17_73207365_73207416_-; chr17_73209120_73209214_-; chr17_73209382_73209481_-	0.063490538762771; 0.04502768908395044; 0.1085182278467215	3	0.208812	0.31733	0.575055	0.511564	0.240125	0.334906	0.886865	1	Short
FAM107B	4	chr10_14518565_14518663_-; chr10_14518695_14518746_-; chr10_14519513_14519564_-; chr10_14520795_14520846_-	0.21890799599132935; 0.1304031741531741; 0.0004200004200003993; 0.3497311705645039	4	0.0298423	0.379574	0.427213	0.208305	0.412695	0.575107	0.81355	1	Short
FAM109A	2	chr12_111360679_111360730_-; chr12_111361215_111361266_-	0.24601632766016324; 0.24601632766016318	1	0.21863	0.464646	0.78137	0.535354	0.105629	0.372748	0.948556	1	Short
FAM110A	2	chr20_845893_845944_+; chr20_846226_846277_+	0.13422972414200487; 0.13422972414200474	1	0.0138889	0.148119	0.986111	0.851881	34.0962	0.838369	3.94556e-08	2.4054e-07	Short
FAM110B	2	chr8_58147582_58147633_+; chr8_58147649_58147700_+	0.09459285069041157; 0.09459285069041162	2	0.547619	0.453026	0.452381	0.546974	0.974899	0.454646	0.614191	0.948689	Long
FAM118B	3	chr11_126262515_126262566_+; chr11_126262605_126262656_+; chr11_126262936_126262987_+	0.09118371809864428; 0.18523627520199692; 0.27641999330064115	3	0.249515	0.158331	0.520756	0.797176	0.512205	0.518182	0.774063	1	Long
FAM120A	3	chr9_93564714_93564765_+; chr9_93565428_93565529_+; chr9_93566061_93566112_+	0.09101433900954542; 0.06331010260461539; 0.15432444161416087	3	0.344411	0.435426	0.611347	0.457022	17.4216	0.671123	0.000164793	0.000658436	Short
FAM120AOS	2	chr9_93443267_93443375_-; chr9_93446500_93446551_-	0.09524346257623266; 0.09524346257623251	1	0.92338	0.828137	0.0766199	0.171863	0.170705	0.412017	0.918189	1	Long
FAM122A	3	chr9_68781212_68781263_+; chr9_68781268_68781319_+; chr9_68781333_68781417_+	0.13628747795414464; 0.006525573192239842; 0.14281305114638448	3	0.301984	0.438272	0.221825	0.0790123	2.62854	0.457355	0.268671	0.538903	Short
FAM126A	5	chr7_22934198_22934249_-; chr7_22941259_22941310_-; chr7_22941352_22941403_-; chr7_22941413_22941464_-; chr7_22945290_22945341_-	0.07279429125586533; 0.3145112698035654; 0.32130161312514527; 0.12685364855726136; 0.6898722402301067	5	0.0987646	0.788637	0.0658509	0.138645	140.011	0.985075	3.95321e-31	1.12981e-29	NA
FAM126B	2	chr2_200973718_200973769_-; chr2_200981022_200981073_-	0.6831049030537522; 0.6831049030537522	1	0.153846	0.836951	0.846154	0.163049	76.116	0.962233	2.96223e-17	4.05229e-16	Short
FAM129A	2	chr1_184791032_184791083_-; chr1_184793923_184793974_-	0.39682586036778783; 0.3968258603677878	1	0.198148	0.594974	0.801852	0.405026	35.6125	0.868545	1.84858e-08	1.16497e-07	Short
FAM133A	2	chrX_93673964_93674015_+; chrX_93712214_93712265_+	0.24284732191808056; 0.24284732191808062	2	0.510568	0.753416	0.489432	0.246584	3.9008	0.531114	0.142217	0.316062	Short
FAM135A	3	chr6_70560343_70560394_+; chr6_70560501_70560552_+; chr6_70561110_70561161_+	0.44164332399626516; 0.412822906940554; 0.8544662309368192	3	0	0.441643	0.962963	0.108497	140.011	0.985075	3.95321e-31	1.12981e-29	Short
FAM136A	4	chr2_70295976_70296027_-; chr2_70297070_70297121_-; chr2_70297164_70297215_-; chr2_70297233_70297316_-	0.39359184859109636; 0.0035815030666475275; 0.022231802538864795; 0.41940515419660873	4	0.212979	0.632384	0.661902	0.26831	94.8962	0.971993	2.4749e-21	4.38929e-20	Short
FAM13A	3	chr4_88726361_88726412_-; chr4_88726418_88726469_-; chr4_88726476_88726527_-	0.22056277056277052; 0.22056277056277052; 0.44112554112554103	3	0.241414	0.68254	0.379293	0.15873	1.108	0.536913	0.574647	0.919558	Short
FAM162A	2	chr3_122409864_122409944_+; chr3_122409948_122409999_+	0.004846774897649064; 0.00484677489764912	2	0.51136	0.506513	0.48864	0.493487	8.50585	0.416476	0.0142226	0.0397612	Long
FAM168A	2	chr11_73401056_73401153_-; chr11_73404571_73404622_-	0.44444444444444453; 0.4444444444444444	1	0	0.444444	1	0.555556	9.35184	0.625	0.00931693	0.0270822	Short
FAM168B	3	chr2_131047876_131047927_-; chr2_131051992_131052074_-; chr2_131052199_131052250_-	0.20958398206621087; 0.1305715764566696; 0.07901240560954133	1	0.0909404	0.169953	0.90906	0.699476	6.91724	0.626822	0.0314731	0.0824883	Short
FAM172A	2	chr5_93618069_93618120_-; chr5_93619334_93619385_-	0.028852434115591963; 0.028852434115591963	1	0.503456	0.474603	0.496544	0.525397	0.607516	0.328571	0.73804	1	Long
FAM173B	2	chr5_10226329_10226380_-; chr5_10227415_10227466_-	0.5158730158730159; 0.515873015873016	2	0.428571	0.944444	0.571429	0.0555556	1.12551	0.516667	0.569638	0.916645	Short
FAM175A	2	chr4_83460939_83460990_-; chr4_83461084_83461135_-	0.09999999999999992; 0.09999999999999998	2	0.638462	0.538462	0.361538	0.461538	0.288666	0.38339	0.8656	1	Long
FAM175B	2	chr10_124835894_124835945_+; chr10_124836616_124836667_+	0.48177476118652574; 0.4817747611865258	2	0.22549	0.707265	0.77451	0.292735	5.48339	0.557923	0.0644609	0.158834	Short
FAM189B	2	chr1_155247205_155247256_-; chr1_155247277_155247328_-	0.006749045651791685; 0.006749045651791519	1	0.490134	0.483385	0.509866	0.516615	1.23864	0.37907	0.53831	0.887907	Long
FAM192A	6	chr16_57152468_57152519_-; chr16_57153533_57153584_-; chr16_57153602_57153653_-; chr16_57153708_57153835_-; chr16_57153867_57153918_-; chr16_57154131_57154239_-	0.12081670446720172; 0.036617086302533575; 0.02969262310409143; 0.02345855495445552; 0.028569896922613254; 0.18201507190566885	6	0.119316	0.301331	0.1409	0.0200831	86.6854	0.963993	1.5014e-19	2.39692e-18	Short
FAM193A	2	chr4_2732392_2732443_+; chr4_2732497_2732573_+	0.05942663311084362; 0.05942663311084362	1	0.266667	0.326093	0.733333	0.673907	0.27138	0.349776	0.873113	1	Short
FAM198B	3	chr4_158124582_158124660_-; chr4_158124854_158124905_-; chr4_158127030_158127081_-	0.23192858339917177; 0.011339450310038524; 0.22058913308913308	1	0.0347222	0.255311	0.836874	0.604945	0.222009	0.466346	0.894935	1	Short
FAM199X	3	chrX_104189779_104189830_+; chrX_104191395_104191446_+; chrX_104195845_104195896_+	0.1565056351795681; 0.4764724875981136; 0.6329781227776816	3	0.0440389	0.200545	0.689889	0.0569106	44.9578	0.911147	1.72797e-10	1.31861e-09	Short
FAM200B	5	chr4_15686427_15686478_+; chr4_15686555_15686606_+; chr4_15688921_15688972_+; chr4_15689056_15689107_+; chr4_15690396_15690447_+	0.05671292766574915; 0.052433775838031105; 0.18136226161203034; 0.04656351973650774; 0.24394544537930293	5	0.148493	0.205206	0.272314	0.0283688	0.043779	0.41134	0.978348	1	Short
FAM204A	2	chr10_118309893_118309969_-; chr10_118310723_118310774_-	0.06215026139703328; 0.06215026139703328	1	0.760621	0.822771	0.239379	0.177229	0.744864	0.348285	0.689056	0.99895	Short
FAM206A	2	chr9_108940830_108940881_+; chr9_108940903_108940954_+	0.10582010582010576; 0.2275132275132275	2	0.5	0.59127	0.5	0.40873	27.6184	0.556858	1.00635e-06	5.42079e-06	Short
FAM208A	2	chr3_56620132_56620183_-; chr3_56622859_56622910_-	0.4928653103242707; 0.4928653103242706	1	0.313284	0.80615	0.686716	0.19385	7.91488	0.690583	0.019112	0.052131	Short
FAM20B	3	chr1_179072486_179072537_+; chr1_179072590_179072641_+; chr1_179076516_179076567_+	0.13016184916660206; 0.08680448023202178; 0.21696632939862392	3	0.0529787	0.183141	0.874043	0.657076	2.18834	0.454545	0.334818	0.638744	Short
FAM210A	2	chr18_13665666_13665717_-; chr18_13665741_13665841_-	0.04745098039215684; 0.04745098039215678	1	0.635556	0.683007	0.364444	0.316993	0.932952	0.32377	0.627209	0.956589	Short
FAM210B	3	chr20_56366230_56366315_+; chr20_56366384_56366473_+; chr20_56368612_56368663_+	0.13156746090734245; 0.316251645943976; 0.44781910685131837	3	0.112677	0.244245	0.539366	0.091547	11.8637	0.738602	0.00265352	0.0084924	Short
FAM213A	3	chr10_80432645_80432696_+; chr10_80432849_80432900_+; chr10_80432943_80432994_+	0.12085896246646044; 0.04813259937113103; 0.07272636309532955	1	0.701348	0.822207	0.156572	0.0838461	-0.390903	0.424929	1	1	Short
FAM216A	4	chr12_110490211_110490262_+; chr12_110490334_110490385_+; chr12_110491686_110491737_+; chr12_110491871_110491922_+	0.16578721578721578; 0.08495995995995997; 0.23387315887315885; 0.01687401687401687	3	0.0858001	0.251587	0.0631703	0.0462963	28.6547	0.834891	5.9938e-07	3.29182e-06	Short
FAM217B	2	chr20_59947997_59948048_+; chr20_59948629_59948680_+	0.04421924563398871; 0.04421924563398871	1	0.552743	0.596962	0.447257	0.403038	-0.187643	0.333789	1	1	Short
FAM219A	2	chr9_34398184_34398235_-; chr9_34400816_34400867_-	0.059115602546877866; 0.05911560254687774	1	0.00877193	0.0678875	0.991228	0.932112	9.56402	0.603871	0.00837916	0.0247025	Short
FAM222B	3	chr17_28755980_28756031_-; chr17_28756675_28756726_-; chr17_28756727_28756778_-	0.1315383404070059; 0.011809916360174241; 0.1433482567671801	3	0.515048	0.658396	0.401463	0.269925	-0.387422	0.439394	1	1	Short
FAM32A	2	chr19_16191088_16191139_+; chr19_16191995_16192046_+	0.05583415607393363; 0.055834156073933494	1	0.2575	0.201666	0.7425	0.798334	0.12974	0.344411	0.937189	1	Long
FAM3C	2	chr7_121348851_121348935_-; chr7_121350009_121350060_-	0.5260493377126558; 0.5260493377126558	1	0.447073	0.973122	0.552927	0.0268781	140.011	0.985075	3.95321e-31	1.12981e-29	Short
FAM45BP	2	chr10_119104935_119104986_+; chrX_130497194_130497245_+	0.45842568911622616; 0.45842568911622616	1	0.30628	0.764706	0.69372	0.235294	0.250975	0.549133	0.882067	1	Short
FAM46A	3	chr6_81745730_81745781_-; chr6_81746293_81746380_-; chr6_81749629_81749680_-	0.1407754244508349; 0.13371175604400698; 0.007063668406827872	1	0.253698	0.260762	0.69656	0.555784	23.8631	0.791606	6.57964e-06	3.1745e-05	Short
FAM53C	2	chr5_138349590_138349641_+; chr5_138349678_138349729_+	0.006412607666208103; 0.006412607666208214	2	0.479608	0.48602	0.520392	0.51398	1.02921	0.33195	0.597737	0.937123	Short
FAM57A	3	chr17_741663_741714_+; chr17_742754_742884_+; chr17_742917_743011_+	0.40619625569648266; 0.29914130212791246; 0.10705495356857031	1	0.0777292	0.483925	0.140742	0.0336866	37.2069	0.885895	8.32978e-09	5.43252e-08	Short
FAM69B	2	chr9_136723986_136724068_+; chr9_136724600_136724774_+	0.058952699844949774; 0.05895269984494966	1	0.171488	0.230441	0.828512	0.769559	1.32448	0.374277	0.515694	0.863403	Short
FAM83D	2	chr20_38952998_38953049_+; chr20_38953055_38953106_+	0.07097452970353657; 0.07097452970353663	2	0.66628	0.737255	0.33372	0.262745	4.3056	0.527094	0.116158	0.266736	Short
FAM84B	4	chr8_126552443_126552535_-; chr8_126552541_126552592_-; chr8_126552878_126552929_-; chr8_126552954_126553005_-	0.07663225477739889; 0.5361983778744076; 0.16946134814278194; 0.4433692845090246	2	0.194248	0.637618	0.0912609	0.0146287	108.091	0.973597	3.37569e-24	7.24724e-23	Short
FAM86DP	5	chr3_75415304_75415355_-; chr3_75421552_75421603_-; chr3_75422686_75422775_-; chr3_75422794_75422845_-; chr3_75422863_75422914_-	0.04778522360815267; 0.1785421237430233; 0.014122488849038703; 0.09240694975283863; 0.1197979087492986	2	0.267777	0.147979	0.0436777	0.091463	3.994	0.537014	0.135742	0.303929	Long
FAM89A	2	chr1_231018958_231019053_-; chr1_231019176_231019227_-	0.024210237449799943; 0.0242102374498	2	0.643076	0.667286	0.356924	0.332714	0.816108	0.330719	0.664943	0.982647	Short
FAM8A1	2	chr6_17611609_17611660_+; chr6_17611664_17611715_+	0.20714285714285718; 0.20714285714285713	1	0.5	0.707143	0.5	0.292857	5.39945	0.597898	0.0672241	0.164738	Short
FAM91A1	4	chr8_123812791_123812842_+; chr8_123814190_123814241_+; chr8_123815325_123815376_+; chr8_123815392_123815443_+	0.40388597729422016; 0.004204080348781711; 0.18475143440622302; 0.2149304625392153	1	0.0470588	0.450945	0.441996	0.227066	55.9305	0.928687	7.15889e-13	6.96788e-12	Short
FAM92A	2	chr8_93728395_93728446_+; chr8_93729199_93729250_+	0.21484381631440458; 0.21484381631440452	1	0.371609	0.586453	0.628391	0.413547	0.0334926	0.417933	0.983393	1	Short
FAM98B	4	chr15_38484720_38484771_+; chr15_38484811_38484862_+; chr15_38484881_38484932_+; chr15_38486165_38486216_+	0.12591858199193093; 0.08682969197237772; 0.035445531579150036; 0.1773027423851585	4	0.136675	0.262594	0.210655	0.033352	0.821966	0.577746	0.662998	0.981796	Short
FANCA	3	chr16_89737549_89737600_-; chr16_89737617_89737668_-; chr16_89738479_89738556_-	0.08640016060993069; 0.0725112717210418; 0.15891143233097244	3	0.479206	0.638117	0.260397	0.173997	0.243864	0.313609	0.885209	1	Short
FANCC	3	chr9_95099054_95099105_-; chr9_95100487_95100572_-; chr9_95101297_95101348_-	0.047527600891772326; 0.025121483973460368; 0.022406116918312027	1	0.0714286	0.0938347	0.635468	0.58794	2.77378	0.293539	0.249851	0.511676	Short
FANCF	3	chr11_22623062_22623113_-; chr11_22624162_22624213_-; chr11_22624634_22624685_-	0.34191613539439636; 0.013257676301154542; 0.3551738116955508	3	0	0.355174	0.530423	0.188507	3.3945	0.52766	0.183186	0.393281	Short
FANCG	2	chr9_35073839_35073890_-; chr9_35073911_35073962_-	0.005488365093481606; 0.005488365093481717	2	0.454936	0.449448	0.545064	0.550552	1.05719	0.371938	0.589433	0.9296	Long
FANCI	3	chr15_89316432_89316483_+; chr15_89316992_89317043_+; chr15_89317080_89317131_+	0.3343734358672426; 0.19966599094035511; 0.1347074449268875	1	0.296831	0.631205	0.33093	0.196222	45.7904	0.879815	1.13958e-10	8.90818e-10	Short
FANCL	2	chr2_58159247_58159298_-; chr2_58159314_58159365_-	0.07658055441975975; 0.07658055441975997	2	0.54035	0.61693	0.45965	0.38307	0.856433	0.414433	0.65167	0.97306	Short
FAR1	3	chr11_13728837_13728888_+; chr11_13731411_13731495_+; chr11_13732295_13732346_+	0.8829151732377539; 0.4853046594982078; 0.397610513739546	1	0.0430108	0.925926	0.397611	0	140.011	0.985075	3.95321e-31	1.12981e-29	Short
FARP1	3	chr13_98448387_98448438_+; chr13_98448523_98448574_+; chr13_98449687_98449769_+	0.1305262582695791; 0.07542417559116031; 0.20595043386073925	3	0.604943	0.735469	0.372157	0.166206	30.7974	0.862559	2.05317e-07	1.17657e-06	Short
FARSA	2	chr19_12922479_12922530_-; chr19_12922574_12922625_-	0.019618125389426866; 0.01961812538942692	2	0.461558	0.481176	0.538442	0.518824	0.146477	0.419679	0.929379	1	Short
FARSB	3	chr2_222571684_222571735_-; chr2_222571745_222571796_-; chr2_222571870_222571921_-	0.08276351346374194; 0.044614496656182445; 0.03814901680755964	1	0.254605	0.216456	0.0239172	0.106681	2.63965	0.577778	0.267182	0.536396	Long
FASTKD2	3	chr2_206791771_206791822_+; chr2_206791834_206791885_+; chr2_206792455_206792506_+	0.013386025583881245; 0.04321872356932538; 0.029832697985444245	2	0.420026	0.40664	0.350021	0.320189	-0.717371	0.366127	1	1	NA
FAU	2	chr11_65120630_65120681_-; chr11_65120748_65120799_-	0.0014002206451018129; 0.001400220645101924	2	0.391005	0.392405	0.608995	0.607595	0.281945	0.35732	0.868513	1	Short
FBXL16	2	chr16_692500_692551_-; chr16_692568_692619_-	0.012820512820512775; 0.01282051282051283	2	0.487179	0.5	0.512821	0.5	0.00834902	0.39929	0.995834	1	Short
FBXL17	2	chr5_107859035_107859086_-; chr5_107859171_107859222_-	0.0023621839308113346; 0.00236218393081139	2	0.450438	0.448076	0.549562	0.551924	1.18277	0.307692	0.55356	0.901243	Long
FBXL3	3	chr13_77000747_77000798_-; chr13_77005254_77005305_-; chr13_77007078_77007129_-	0.340191763931727; 0.49663965619952055; 0.15644789226779357	2	0.150588	0.307036	0.131914	0.472106	16.9268	0.795349	0.000211056	0.000825368	NA
FBXL5	2	chr4_15604539_15604590_-; chr4_15605006_15605057_-	0.25154217762913417; 0.2515421776291342	2	0.748458	1	0.251542	0	14.785	0.736769	0.000615854	0.00221067	Short
FBXO11	4	chr2_47806920_47807016_-; chr2_47807449_47807527_-; chr2_47807627_47807678_-; chr2_47807698_47807749_-	0.17647614916055276; 0.05612157742260617; 0.09665891072316371; 0.13593881585999518	1	0.12154	0.257479	0.68167	0.505194	28.4767	0.810606	6.55192e-07	3.57645e-06	Short
FBXO21	4	chr12_117143487_117143563_-; chr12_117143780_117143831_-; chr12_117143944_117143995_-; chr12_117145068_117145119_-	0.0030019493177387835; 0.14525201893622947; 0.21081035923141184; 0.06856028961292115	3	0.434475	0.365915	0.0926539	0.0956558	2.17864	0.531081	0.336446	0.640489	Long
FBXO22	6	chr15_75933074_75933125_+; chr15_75933775_75933826_+; chr15_75933956_75934007_+; chr15_75934059_75934110_+; chr15_75934456_75934507_+; chr15_75934557_75934608_+	0.12972892528916502; 0.06864472743792517; 0.022678320701093962; 0.01600903504828699; 0.11855158492065397; 0.0731527821536293	1	0.252288	0.382017	0.183513	0.11036	2.72095	0.528455	0.256538	0.52109	Short
FBXO28	4	chr1_224158300_224158351_+; chr1_224159441_224159571_+; chr1_224161903_224161954_+; chr1_224161996_224162047_+	0.06592672156581932; 0.018906713789080987; 0.06146924530989534; 0.10848925308663362	4	0.0222222	0.0881489	0.253495	0.145005	0.800795	0.347044	0.670054	0.984779	Short
FBXO31	3	chr16_87326987_87327038_-; chr16_87329336_87329387_-; chr16_87329450_87329501_-	0.30912040331720736; 0.23524884532033397; 0.07387155799687345	1	0.203245	0.277116	0.346157	0.037037	2.97163	0.592539	0.226318	0.47057	Short
FBXO8	2	chr4_174236658_174236709_-; chr4_174236969_174237020_-	0.04537422102331623; 0.04537422102331612	1	0.874739	0.829365	0.125261	0.170635	0.123785	0.322876	0.939984	1	Long
FBXO9	3	chr6_53097837_53097888_+; chr6_53098258_53098309_+; chr6_53098322_53098373_+	0.4275669214049085; 0.22074040568445122; 0.20682651572045743	1	0.182706	0.610273	0.40169	0.194864	44.763	0.875969	1.90479e-10	1.44861e-09	Short
FBXW11	4	chr5_171861624_171861675_-; chr5_171861693_171861744_-; chr5_171861772_171861823_-; chr5_171863785_171863836_-	0.11751525553012966; 0.07432091702686666; 0.08542143401983221; 0.10641473853716413	1	0.0542334	0.160648	0.146682	0.0291667	4.03386	0.575284	0.133063	0.298826	Short
FBXW2	3	chr9_120759197_120759248_-; chr9_120764172_120764223_-; chr9_120764229_120764280_-	0.04028519415108727; 0.0882313429357369; 0.1285165370868243	3	0.597429	0.725945	0.0718011	0.0315159	20.1285	0.67374	4.25741e-05	0.000184392	Short
FCHSD1	2	chr5_141639307_141639358_-; chr5_141640982_141641067_-	0.032030661047515674; 0.03203066104751562	1	0.777069	0.745039	0.222931	0.254961	1.17996	0.372093	0.554339	0.901856	Long
FCHSD2	3	chr11_72836745_72836796_-; chr11_72837091_72837142_-; chr11_72838661_72838712_-	0.2544445327581869; 0.07942145984779021; 0.17502307291039687	1	0	0.175023	0.988788	0.734344	9.37552	0.623057	0.00920728	0.0268267	Short
FCRLA	2	chr1_161713390_161713441_+; chr1_161714301_161714352_+	0.26761771486443203; 0.26761771486443203	1	0.268004	0.535622	0.731996	0.464378	0.945273	0.414779	0.623357	0.953957	Short
FDFT1	4	chr8_11838616_11838667_+; chr8_11838911_11838993_+; chr8_11839119_11839170_+; chr8_11839222_11839298_+	0.12517840352636536; 0.10834359643887792; 0.0019455844635418995; 0.014889222623945375	1	0.134585	0.259763	0.158522	0.143633	22.6569	0.758772	1.20261e-05	5.56445e-05	Short
FDX1	3	chr11_110462514_110462565_+; chr11_110462654_110462705_+; chr11_110463205_110463256_+	0.17795462387853694; 0.09111599953991262; 0.26907062341844945	3	0.275397	0.453351	0.383201	0.11413	0.631585	0.49458	0.729211	1	Short
FECH	5	chr18_57548308_57548359_-; chr18_57549475_57549559_-; chr18_57549566_57549617_-; chr18_57550031_57550082_-; chr18_57550436_57550487_-	0.10663600737867185; 0.22120239304704137; 0.23599449788790886; 0.19778358497870693; 0.36604931333491525	5	0.0902031	0.456252	0.144334	0.0376984	8.50632	0.656477	0.0142193	0.0397612	Short
FEM1B	5	chr15_68291251_68291302_+; chr15_68293543_68293594_+; chr15_68293670_68293721_+; chr15_68295632_68295683_+; chr15_68295811_68295862_+	0.5735021123596776; 0.16116171925468176; 0.2819537786791199; 0.0210791180554305; 0.1514657324813064	1	0.10149	0.674992	0.223361	0.0718954	140.011	0.985075	3.95321e-31	1.12981e-29	Short
FEM1C	4	chr5_115520908_115520959_-; chr5_115522741_115522792_-; chr5_115522808_115522859_-; chr5_115524052_115524103_-	0.2617064835932761; 0.009485720429116662; 0.009485720429116662; 0.24273504273504273	1	0	0.242735	0.391051	0.129345	0.2163	0.530496	0.897493	1	Short
FERMT2	2	chr14_52857273_52857324_-; chr14_52858280_52858331_-	0.5194537376078958; 0.5194537376078958	1	0.0166667	0.53612	0.983333	0.46388	39.2996	0.912621	2.92556e-09	1.98293e-08	Short
FERMT3	2	chr11_64223777_64223828_+; chr11_64223840_64223891_+	0.006763285024154575; 0.006763285024154575	1	0.133333	0.140097	0.866667	0.859903	0.905563	0.321004	0.635857	0.964029	Short
FGD1	2	chrX_54445454_54445505_-; chrX_54445513_54445564_-	0.006745152327893189; 0.0067451523278933	2	0.485486	0.492231	0.514514	0.507769	-0.11878	0.387476	1	1	Short
FGD4	2	chr12_32640692_32640743_+; chr12_32645999_32646050_+	0.8541666666666666; 0.8541666666666666	1	0.145833	1	0.854167	0	25.6635	0.861685	2.67449e-06	1.35905e-05	Short
FGD5-AS1	5	chr3_14942742_14942835_-; chr3_14944248_14944299_-; chr3_14945024_14945075_-; chr3_14945110_14945161_-; chr3_14945179_14945230_-	0.7408367311074016; 0.023203287634902987; 0.0827197920875658; 0.1313971185670929; 0.5499231080876459	1	0.0357166	0.58564	0.850177	0.109341	140.011	0.985075	3.95321e-31	1.12981e-29	Short
FGF2	3	chr4_122892449_122892500_+; chr4_122892709_122892760_+; chr4_122898185_122898236_+	0.5089717046238785; 0.22564150825020393; 0.2833301963736746	1	0.203479	0.712451	0.422988	0.139657	13.0614	0.74277	0.001458	0.00490776	Short
FGFR1OP	3	chr6_167040109_167040160_+; chr6_167040266_167040317_+; chr6_167042357_167042408_+	0.398390542657741; 0.06005871275063707; 0.458449255408378	3	0.114846	0.513236	0.544258	0.0858084	8.92215	0.657817	0.0115499	0.0329882	Short
FHDC1	2	chr4_152979515_152979616_+; chr4_152979620_152979671_+	0.030688903914056043; 0.030688903914056043	1	0.498723	0.529412	0.501277	0.470588	0.151925	0.341289	0.926851	1	Short
FHL2	2	chr2_105360826_105360877_-; chr2_105360941_105361029_-	0.1449680026424215; 0.1449680026424216	2	0.322695	0.467663	0.677305	0.532337	4.41275	0.570302	0.110099	0.254384	Short
FIBP	2	chr11_65883740_65883791_-; chr11_65883882_65883972_-	0.08296694583050679; 0.08296694583050701	2	0.88714	0.970107	0.11286	0.0298926	9.53499	0.67052	0.00850166	0.0250472	Short
FIGNL1	3	chr7_50437327_50437378_-; chr7_50444133_50444184_-; chr7_50445121_50445172_-	0.15970526273056895; 0.36206287244112; 0.2023576097105509	2	0.0357143	0.238072	0.051896	0.211601	48.6437	0.931707	2.73625e-11	2.28632e-10	NA
FITM2	2	chr20_44302840_44302891_-; chr20_44306556_44306652_-	0.6573015873015873; 0.6573015873015874	2	0.0411111	0.698413	0.958889	0.301587	24.0795	0.852615	5.90472e-06	2.87047e-05	Short
FKBP14	3	chr7_30010587_30010638_-; chr7_30014659_30014710_-; chr7_30014734_30014785_-	0.7903635901347571; 0.42416730231375543; 0.3661962878210018	1	0.0277778	0.393974	0.944444	0.154081	62.6022	0.9509	2.54742e-14	2.83629e-13	Short
FKBP3	3	chr14_45115599_45115650_-; chr14_45115902_45115953_-; chr14_45116046_45116097_-	0.12763048543703875; 0.1741104016992644; 0.04647991626222567	2	0.221957	0.268436	0.0883488	0.215979	1.10576	0.438776	0.57529	0.91993	NA
FKBP4	2	chr12_2803302_2803353_+; chr12_2803891_2803971_+	0.013617856587875177; 0.013617856587875177	1	0.300561	0.314178	0.699439	0.685822	0.20499	0.368132	0.902583	1	Short
FKBP5	2	chr6_35573590_35573641_-; chr6_35573644_35573695_-	0.06650264260980498; 0.06650264260980498	1	0.564501	0.631004	0.435499	0.368996	4.91858	0.379775	0.0854954	0.204705	Short
FKBP7	2	chr2_178465599_178465650_-; chr2_178465695_178465746_-	0.0108210660150585; 0.0108210660150585	1	0.487302	0.498123	0.512698	0.501877	1.34246	0.326115	0.511081	0.859763	Short
FKBP9	2	chr7_33005618_33005669_+; chr7_33006877_33006928_+	0.055732032805893485; 0.05573203280589345	1	0.0383927	0.0941247	0.961607	0.905875	-0.483336	0.366755	1	1	Short
FKRP	3	chr19_46748592_46748643_+; chr19_46758342_46758393_+; chr19_46758431_46758482_+	0.2156949142171375; 0.04770022090056386; 0.16799469331657357	1	0.0699939	0.285689	0.4296	0.261606	0.87968	0.528947	0.64414	0.970399	Short
FLJ37453	3	chr1_15834073_15834124_-; chr1_15834136_15834187_-; chr1_15834206_15834257_-	0.2645502645502646; 0.11640211640211642; 0.3809523809523809	3	0.388889	0.769841	0.296296	0.031746	0.80972	0.55	0.66707	0.9833	Short
FLNB	2	chr3_58170733_58170784_+; chr3_58172200_58172251_+	0.4402342152050095; 0.4402342152050097	2	0.3401	0.780335	0.6599	0.219665	43.5898	0.880126	3.42443e-10	2.54394e-09	Short
FLRT2	3	chr14_85623615_85623710_+; chr14_85625746_85625797_+; chr14_85627872_85627923_+	0.314853894031202; 0.10321250066343729; 0.41806639469463935	3	0.238119	0.552973	0.508756	0.0906894	12.2071	0.72549	0.00223492	0.00725621	Short
FLRT3	3	chr20_14323995_14324046_-; chr20_14324132_14324183_-; chr20_14325115_14325166_-	0.016370771645707702; 0.2948743771584613; 0.311245148804169	3	0.520318	0.831563	0.109644	0.0932734	8.18295	0.614458	0.0167145	0.0461811	Short
FLT1	2	chr13_28300346_28300397_-; chr13_28302435_28302486_-	0.40613836446724955; 0.4061383644672496	2	0.153622	0.55976	0.846378	0.44024	2.13587	0.592384	0.343717	0.651292	Short
FLVCR1	2	chr1_212895363_212895414_+; chr1_212899312_212899363_+	0.5167464350694165; 0.5167464350694164	1	0.260354	0.7771	0.739646	0.2229	35.7843	0.868671	1.69647e-08	1.07667e-07	Short
FLYWCH2	2	chr16_2899198_2899249_+; chr16_2899311_2899362_+	0.0011932134496677738; 0.0011932134496679403	2	0.429125	0.430318	0.570875	0.569682	0.657681	0.333333	0.719758	1	Short
FMNL3	3	chr12_49636499_49636550_-; chr12_49640721_49640772_-; chr12_49644933_49644984_-	0.0486450929610478; 0.17171721703637588; 0.22036230999742373	3	0.304522	0.524884	0.347498	0.298853	0.0257394	0.333882	0.987213	1	Short
FMR1	3	chrX_147950587_147950638_+; chrX_147951015_147951066_+; chrX_147951074_147951125_+	0.26290008333572806; 0.108806766477964; 0.15409331685776412	1	0.256424	0.519324	0.256509	0.102415	9.25854	0.624113	0.0097619	0.0282227	Short
FN3KRP	2	chr17_82727852_82727903_+; chr17_82727933_82728017_+	0.004050357068457244; 0.004050357068457189	1	0.546527	0.542477	0.453473	0.457523	1.05766	0.333333	0.589295	0.9296	Long
FNBP1L	2	chr1_93553692_93553743_+; chr1_93554604_93554655_+	0.4284736251402918; 0.42847362514029186	2	0.0195062	0.44798	0.980494	0.55202	0.876492	0.549795	0.645167	0.97078	Short
FNBP4	2	chr11_47716523_47716574_-; chr11_47717320_47717371_-	0.22525817555938044; 0.2252581755593804	1	0	0.225258	1	0.774742	19.2706	0.817187	6.53804e-05	0.000276757	Short
FNDC3A	4	chr13_49207370_49207421_+; chr13_49208660_49208711_+; chr13_49209542_49209593_+; chr13_49209728_49209779_+	0.6245914150313603; 0.03461901262523577; 0.42880577133730563; 0.2304046563192905	1	0.279672	0.904263	0.23447	0.00406504	140.011	0.985075	3.95321e-31	1.12981e-29	Short
FNDC3B	3	chr3_172398728_172398779_+; chr3_172400581_172400632_+; chr3_172400646_172400722_+	0.6561512286923922; 0.3145637792917229; 0.34158744940066926	1	0.232713	0.888864	0.397156	0.0555681	140.011	0.985075	3.95321e-31	1.12981e-29	Short
FNTA	2	chr8_43085641_43085692_+; chr8_43085734_43085785_+	0.016744683565357632; 0.016744683565357743	2	0.497619	0.480874	0.502381	0.519126	0.0229112	0.394862	0.98861	1	Long
FOPNL	3	chr16_15865719_15865770_-; chr16_15865837_15865888_-; chr16_15867269_15867320_-	0.1660748760997311; 0.1125649048874677; 0.27863978098719877	3	0.0303359	0.308976	0.644053	0.477978	7.28231	0.673021	0.0262221	0.069827	Short
FOSL1	3	chr11_65890077_65890163_-; chr11_65892141_65892192_-; chr11_65892196_65892272_-	0.2785220015882451; 0.06385637644893243; 0.21466562513931267	1	0.420149	0.205484	0.493828	0.77235	5.96353	0.551479	0.0507032	0.127525	Long
FOSL2	2	chr2_28412882_28412971_+; chr2_28417261_28417312_+	0.4333144209305201; 0.43331442093052003	1	0.517953	0.951267	0.482047	0.0487329	9.0939	0.675832	0.0105995	0.0304974	Short
FOXC1	4	chr6_1612324_1612416_+; chr6_1612688_1612739_+; chr6_1612771_1612822_+; chr6_1613846_1613897_+	0.12062406874092561; 0.11934515996944411; 0.06885692868000987; 0.3088261573903795	4	0.00268817	0.123312	0.739483	0.430657	1.26136	0.515625	0.532229	0.881548	Short
FOXC2	2	chr16_86569319_86569370_+; chr16_86569677_86569728_+	0.3072991822991823; 0.3072991822991823	1	0.160714	0.468013	0.839286	0.531987	3.75545	0.537249	0.152938	0.337712	Short
FOXJ3	2	chr1_42176548_42176599_-; chr1_42179333_42179384_-	0.30989686840750663; 0.3098968684075067	2	0.0161012	0.325998	0.983899	0.674002	18.2773	0.776772	0.000107431	0.000439385	Short
FOXK1	2	chr7_4762621_4762672_+; chr7_4771391_4771442_+	0.3485255346157602; 0.3485255346157602	1	0.103741	0.452267	0.896259	0.547733	24.9626	0.844584	3.79697e-06	1.90998e-05	Short
FOXK2	2	chr17_82602339_82602477_+; chr17_82604551_82604602_+	0.03196835611343418; 0.0319683561134341	1	0.814994	0.846962	0.185006	0.153038	0.862546	0.32199	0.649681	0.972355	Short
FOXN3	2	chr14_89156172_89156223_-; chr14_89161633_89161684_-	0.588966588966589; 0.5889665889665889	1	0.171717	0.760684	0.828283	0.239316	13.5289	0.72549	0.00115411	0.00395003	Short
FOXRED2	2	chr22_36487190_36487241_-; chr22_36489043_36489120_-	0.04904090872854061; 0.04904090872854066	2	0.0843862	0.0353453	0.915614	0.964655	0.343806	0.444755	0.842061	1	Long
FPGT	2	chr1_74207090_74207141_+; chr1_74207183_74207234_+	0.057442557442557496; 0.05744255744255766	2	0.326486	0.383929	0.673514	0.616071	0.146026	0.350669	0.929589	1	Short
FRAT2	2	chr10_97332497_97332548_-; chr10_97333466_97333517_-	0.24795321637426893; 0.24795321637426898	2	0.0138889	0.261842	0.986111	0.738158	18.9979	0.779539	7.49315e-05	0.000315697	Short
FREM2	3	chr13_38881077_38881128_+; chr13_38881424_38881475_+; chr13_38887080_38887131_+	0.5246376811594203; 0.17665056360708534; 0.7012882447665055	3	0	0.524638	0.759259	0.057971	62.3304	0.939641	2.91828e-14	3.24117e-13	Short
FRMD4A	3	chr10_13643708_13643759_-; chr10_13645891_13645942_-; chr10_13646308_13646359_-	0.32166632457580735; 0.26098039093728753; 0.06068593363851979	1	0.215326	0.276012	0.326875	0.00520833	0.152188	0.562323	0.926729	1	Short
FRMD6	3	chr14_51728903_51728954_+; chr14_51730408_51730459_+; chr14_51730676_51730727_+	0.10016087516087517; 0.1750637596967871; 0.2752246348576624	3	0	0.100161	0.526705	0.25148	-0.166271	0.543785	1	1	Short
FRS2	2	chr12_69579659_69579710_+; chr12_69579742_69579793_+	0.06646698045927824; 0.06646698045927829	2	0.566467	0.5	0.433533	0.5	1.88184	0.501887	0.390268	0.715624	Long
FRYL	2	chr4_48497541_48497618_-; chr4_48498473_48498524_-	0.38088230081325514; 0.3808823008132551	1	0.096305	0.477187	0.903695	0.522813	34.0809	0.878594	3.97579e-08	2.42054e-07	Short
FSCN1	2	chr7_5606497_5606548_+; chr7_5606598_5606649_+	0.001292142610049729; 0.00129214261004984	2	0.480543	0.479251	0.519457	0.520749	0.819217	0.373786	0.66391	0.982508	Long
FST	2	chr5_53486042_53486093_+; chr5_53487083_53487134_+	0.10846356493929454; 0.10846356493929456	2	0.825782	0.934245	0.174218	0.0657548	1.32741	0.441001	0.514939	0.86246	Short
FSTL1	3	chr3_120394279_120394330_-; chr3_120396739_120396828_-; chr3_120396836_120396887_-	0.45398198461955774; 0.2393486527652653; 0.21463333185429218	1	0.0740801	0.288713	0.85184	0.397858	45.6393	0.917742	1.22897e-10	9.55703e-10	Short
FTH1	2	chr11_61964530_61964614_-; chr11_61964732_61964812_-	0.032831510755071514; 0.0328315107550716	2	0.129075	0.0962435	0.870925	0.903756	0.300034	0.370288	0.860693	1	Long
FTSJ3	3	chr17_63819109_63819160_-; chr17_63819180_63819231_-; chr17_63819433_63819484_-	0.12153772904271604; 0.0007655136461124923; 0.1223032426888285	3	0.283325	0.161022	0.237822	0.35936	22.1343	0.690808	1.56168e-05	7.13569e-05	Long
FTX	2	chrX_74196351_74196402_-; chrX_74266200_74266251_-	0.17957328740910833; 0.17957328740910838	2	0.961538	0.781965	0.0384615	0.218035	1.48413	0.463095	0.47613	0.821691	Long
FUBP3	4	chr9_130637848_130637899_+; chr9_130637940_130637991_+; chr9_130638192_130638273_+; chr9_130638301_130638352_+	0.04599603374113177; 0.055404925502964705; 0.027812193253369644; 0.12921315249746623	4	0.0309829	0.0769789	0.482881	0.353667	12.8721	0.651934	0.00160272	0.00535472	Short
FUNDC1	2	chrX_44523639_44523690_-; chrX_44523816_44523867_-	0.17795426566874756; 0.1779542656687474	1	0.698413	0.876367	0.301587	0.123633	-0.0560983	0.485054	1	1	Short
FUT11	6	chr10_73775922_73775973_+; chr10_73775997_73776048_+; chr10_73776101_73776152_+; chr10_73776168_73776219_+; chr10_73778741_73778792_+; chr10_73780203_73780254_+	0.06358427348840089; 0.08899656144905947; 0.08299993487650881; 0.004710440082424883; 0.05531895165486453; 0.29561016155125863	6	0	0.0635843	0.513611	0.218	27.6951	0.868254	9.68445e-07	5.23543e-06	Short
FUT8	2	chr14_65742993_65743044_+; chr14_65743091_65743142_+	0.011939364441521438; 0.011939364441521438	1	0.436274	0.448213	0.563726	0.551787	0.588327	0.342449	0.745155	1	Short
FXR1	2	chr3_180976457_180976546_+; chr3_180977102_180977153_+	0.404445548017694; 0.40444554801769406	2	0.265534	0.66998	0.734466	0.33002	18.3392	0.775758	0.000104158	0.00042759	Short
FYN	2	chr6_111661286_111661337_-; chr6_111661435_111661486_-	0.03220919819745849; 0.03220919819745843	1	0.463426	0.495636	0.536574	0.504364	2.04374	0.302425	0.359921	0.672902	Short
FYTTD1	4	chr3_197781970_197782021_+; chr3_197783861_197783941_+; chr3_197783947_197784065_+; chr3_197784247_197784298_+	0.2573792096304193; 0.08959360946199266; 0.022595203789852372; 0.36956802288226426	4	0.0283318	0.285711	0.665412	0.295844	28.6798	0.840246	5.91906e-07	3.25476e-06	Short
FZD1	2	chr7_91267083_91267134_+; chr7_91268667_91268745_+	0.39968645859621377; 0.39968645859621366	1	0.41679	0.816477	0.58321	0.183523	0.23349	0.55192	0.889812	1	Short
FZD5	3	chr2_207762583_207762634_-; chr2_207766525_207766606_-; chr2_207766611_207766662_-	0.48671679197994994; 0.3605646059593428; 0.12615218602060713	1	0.424311	0.550463	0.486717	0	57.1593	0.923445	3.8727e-13	3.8107e-12	Short
FZD7	4	chr2_202037448_202037499_+; chr2_202037622_202037673_+; chr2_202038304_202038355_+; chr2_202038390_202038441_+	0.06486757558673789; 0.4211442338392111; 0.17131216345586664; 0.3146996459700824	2	0.0365819	0.101449	0.414582	0.099882	15.9031	0.721264	0.000352121	0.00132547	Short
FZD8	2	chr10_35638426_35638477_-; chr10_35638614_35638665_-	0.08892826236109816; 0.0889282623610983	2	0.727496	0.816424	0.272504	0.183576	0.382231	0.356974	0.826037	1	Short
FZR1	2	chr19_3536143_3536194_+; chr19_3538277_3538328_+	0.07290668202594522; 0.07290668202594541	2	0.164811	0.237718	0.835189	0.762282	1.69786	0.452607	0.427874	0.761853	Short
G2E3	3	chr14_30616621_30616672_+; chr14_30616748_30616799_+; chr14_30616812_30616863_+	0.22779199643676976; 0.02197159694384493; 0.24976359338061463	3	0.143519	0.371311	0.394444	0.144681	9.37602	0.57956	0.00920499	0.0268267	Short
G3BP1	5	chr5_151804162_151804213_+; chr5_151805151_151805202_+; chr5_151805208_151805259_+; chr5_151805303_151805383_+; chr5_151811305_151811356_+	0.46147128618409644; 0.060670737720829995; 0.14873260702328625; 0.171983233131871; 0.08008470830810932	1	0.0811611	0.542632	0.130019	0.0499339	121.2	0.980132	4.80636e-27	1.12324e-25	Short
G3BP2	7	chr4_75642786_75642837_-; chr4_75643043_75643094_-; chr4_75643146_75643197_-; chr4_75644374_75644425_-; chr4_75644499_75644550_-; chr4_75645031_75645082_-; chr4_75645103_75645154_-	0.4715512632251155; 0.03621469313470759; 0.049781543823203045; 0.06407563572870795; 0.07685879506889631; 0.05671049480780735; 0.35990257457761426	1	0.00236407	0.362267	0.75491	0.283359	21.9009	0.802632	1.75499e-05	7.97027e-05	Short
GAB2	2	chr11_78215293_78215344_-; chr11_78215473_78215605_-	0.09720500149745437; 0.09720500149745431	1	0.171644	0.268849	0.828356	0.731151	0.507559	0.443182	0.775863	1	Short
GABARAPL2	4	chr16_75577501_75577552_+; chr16_75577635_75577686_+; chr16_75577699_75577750_+; chr16_75577830_75577881_+	0.32681570776098423; 0.09089071285614465; 0.05674424986157903; 0.3609621707555498	4	0.205082	0.531898	0.551118	0.190156	61.6057	0.944444	4.19273e-14	4.47923e-13	Short
GADD45A	3	chr1_67688052_67688103_+; chr1_67688188_67688239_+; chr1_67688280_67688331_+	0.06648997460494227; 0.013979995552998725; 0.05250997905194349	1	0.0101449	0.0766349	0.495297	0.442787	5.62488	0.648766	0.0600584	0.149132	Short
GADD45B	2	chr19_2478105_2478156_+; chr19_2478206_2478257_+	0.16388888888888892; 0.16388888888888892	1	0.340196	0.504085	0.659804	0.495915	1.10978	0.393094	0.574134	0.919065	Short
GADD45GIP1	2	chr19_12953119_12953170_-; chr19_12954160_12954211_-	0.07667063765881088; 0.07667063765881088	1	0.759257	0.835927	0.240743	0.164073	0.336179	0.454315	0.845278	1	Short
GALNT1	6	chr18_35710186_35710237_+; chr18_35710463_35710514_+; chr18_35710757_35710808_+; chr18_35710945_35710996_+; chr18_35711573_35711624_+; chr18_35711755_35711834_+	0.05408459618130484; 0.06740151980907771; 0.023301563717045254; 0.12013666505742904; 0.012170833330930886; 0.03682184798092965	4	0.0605749	0.114659	0.0761315	0.0393096	-0.113133	0.447043	1	1	Short
GALNT2	4	chr1_230279919_230279970_+; chr1_230280029_230280080_+; chr1_230281908_230281959_+; chr1_230282071_230282122_+	0.22094392045112188; 0.34262475438193485; 0.04025132166362909; 0.5233173531694277	4	0.107358	0.328302	0.672511	0.149194	121.2	0.980132	4.80636e-27	1.12324e-25	Short
GALNT7	4	chr4_173322086_173322137_+; chr4_173323089_173323140_+; chr4_173323422_173323473_+; chr4_173323916_173323967_+	0.22771836007130122; 0.10520959116784546; 0.017662270082634254; 0.35059022132178097	4	0	0.227718	0.831606	0.481016	25.8614	0.795022	2.42254e-06	1.2437e-05	Short
GANAB	2	chr11_62624829_62624880_-; chr11_62625042_62625148_-	0.020897282891563562; 0.02089728289156359	2	0.0634031	0.0843004	0.936597	0.9157	1.20092	0.456757	0.548559	0.896883	Short
GAPVD1	3	chr9_125362854_125362905_+; chr9_125363289_125363340_+; chr9_125364953_125365004_+	0.3595563695563696; 0.006807796807796751; 0.35274857274857285	1	0.232295	0.591852	0.544971	0.192222	2.6986	0.494012	0.259421	0.525993	Short
GAREM1	2	chr18_32263522_32263573_-; chr18_32267674_32267725_-	0.5412698412698412; 0.5412698412698412	1	0.203175	0.744444	0.796825	0.255556	14.5377	0.736048	0.000696911	0.00249564	Short
GARS	3	chr7_30633863_30633914_+; chr7_30633919_30633970_+; chr7_30633982_30634033_+	0.05330179473306196; 0.025142305880047344; 0.02815948885301478	1	0.670474	0.617172	0.161594	0.189754	-0.0819561	0.405914	1	1	Long
GART	2	chr21_33503933_33504058_-; chr21_33504086_33504137_-	0.026801801801801695; 0.026801801801801806	2	0.319444	0.346246	0.680556	0.653754	3.43653	0.331273	0.179377	0.386858	Short
GAS2L3	2	chr12_100625217_100625268_+; chr12_100628235_100628286_+	0.05599487857674753; 0.055994878576747564	2	0.0445786	0.100573	0.955421	0.899427	0.698509	0.395028	0.705213	1	Short
GAS7	5	chr17_9910606_9910657_-; chr17_9910663_9910714_-; chr17_9910968_9911019_-; chr17_9912965_9913016_-; chr17_9914042_9914093_-	0.11999511642847233; 0.31441121104262926; 0.3601884851536993; 0.003993063624368985; 0.0782109059417713	3	0.0135135	0.0917244	0.159052	0.0390569	18.5708	0.811232	9.2767e-05	0.000383636	Short
GAS8	2	chr16_90043421_90043472_+; chr16_90044909_90044960_+	0.40618736247449283; 0.4061873624744928	1	0.307263	0.71345	0.692737	0.28655	0.523519	0.550562	0.769696	1	Short
GATA3	3	chr10_8074477_8074528_+; chr10_8074754_8074805_+; chr10_8074843_8074894_+	0.06711761720836129; 0.009822522708185177; 0.07694013991654641	3	0.350305	0.417423	0.38547	0.30853	0.207543	0.314159	0.901431	1	Short
GATAD2A	4	chr19_19506371_19506422_+; chr19_19506928_19506979_+; chr19_19507234_19507285_+; chr19_19508876_19508927_+	0.01314467145794046; 0.09564214777247582; 0.051501334859259194; 0.05728548437115694	2	0.266457	0.279602	0.0572855	0	0.965375	0.342067	0.617122	0.949924	Short
GATAD2B	3	chr1_153806101_153806152_-; chr1_153806570_153806621_-; chr1_153809811_153809862_-	0.36999138427709843; 0.22185116470830762; 0.14814021956879098	1	0.026426	0.174566	0.511198	0.141207	17.8431	0.706724	0.000133482	0.000540066	Short
GATC	2	chr12_120459979_120460113_+; chr12_120461441_120461492_+	0.10767910767910771; 0.10767910767910771	1	0.462838	0.355159	0.537162	0.644841	1.08647	0.354447	0.580867	0.924173	Long
GATD1	2	chr11_764957_765008_-; chr11_767177_767273_-	0.017538313821340856; 0.017538313821340863	2	0.0647178	0.0471795	0.935282	0.95282	0.0952187	0.393632	0.953506	1	Long
GBA2	2	chr9_35736866_35736917_-; chr9_35737011_35737062_-	0.08136614481552251; 0.08136614481552232	1	0.169444	0.250811	0.830556	0.749189	0.585972	0.375276	0.746033	1	Short
GBE1	2	chr3_81489703_81489754_-; chr3_81489856_81489933_-	0.11266238133323025; 0.11266238133323025	1	0.341723	0.454386	0.658277	0.545614	-0.0221219	0.465296	1	1	Short
GCLC	5	chr6_53497341_53497392_-; chr6_53497435_53497486_-; chr6_53498142_53498193_-; chr6_53498266_53498317_-; chr6_53498335_53498414_-	0.13434254314681524; 0.18519000077393388; 0.03826002459389968; 0.0018910645030915108; 0.2793814548237581	5	0.215804	0.495185	0.134343	0	7.11407	0.622642	0.0285233	0.0752848	Short
GCLM	6	chr1_93885256_93885307_-; chr1_93885312_93885363_-; chr1_93885615_93885666_-; chr1_93885668_93885719_-; chr1_93888458_93888509_-; chr1_93888733_93888784_-	0.05608288773531102; 0.029056412176213575; 0.09694769172448192; 0.14269932571141003; 0.19817309998075006; 0.12661321736666645	5	0.16523	0.291843	0.151808	0.0957253	1.6827	0.562064	0.431127	0.765823	Short
GCN1	2	chr12_120127210_120127261_-; chr12_120127274_120127325_-	0.0546928318027461; 0.0546928318027462	2	0.923144	0.977837	0.0768558	0.022163	6.39616	0.57931	0.0408404	0.104298	Short
GDAP2	5	chr1_117870075_117870126_-; chr1_117870157_117870208_-; chr1_117870229_117870280_-; chr1_117870302_117870353_-; chr1_117870376_117870427_-	0.08568497705120093; 0.1229794785297631; 0.014953886158819762; 0.11245519713261648; 0.11116314460716739	2	0.113311	0.224474	0.248492	0.162807	-0.00434974	0.542017	1	1	Short
GDE1	3	chr16_19501693_19501744_-; chr16_19502023_19502074_-; chr16_19502990_19503041_-	0.10773382946442689; 0.05794508365453793; 0.1656789131189646	3	0.334343	0.500022	0.446011	0.338277	0.387755	0.430493	0.823759	1	Short
GDF11	2	chr12_55752823_55752874_+; chr12_55757225_55757276_+	0.06252423224018558; 0.06252423224018555	1	0.0667396	0.00421535	0.93326	0.995785	5.02975	0.636628	0.0808729	0.194364	Long
GDI2	3	chr10_5763579_5763630_-; chr10_5765222_5765273_-; chr10_5765379_5765430_-	0.014121857981534064; 0.002458274365907176; 0.01166358361562675	1	0.241566	0.25323	0.177833	0.163711	0.377678	0.331878	0.82792	1	Short
GEMIN2	2	chr14_39136708_39136759_+; chr14_39136788_39136839_+	0.015305018893284172; 0.015305018893284061	1	0.473678	0.458373	0.526322	0.541627	0.208422	0.371882	0.901035	1	Long
GEMIN4	2	chr17_744623_744674_-; chr17_744679_744730_-	0.009660131149219764; 0.009660131149219708	1	0.490409	0.500069	0.509591	0.499931	0.852563	0.423784	0.652933	0.973645	Short
GEMIN5	2	chr5_154887476_154887527_-; chr5_154887569_154887620_-	0.020175438596491235; 0.020175438596491402	2	0.822222	0.802047	0.177778	0.197953	1.74179	0.300417	0.418577	0.750661	Long
GEMIN6	2	chr2_38781914_38781965_+; chr2_38782405_38782456_+	0.1685753175114878; 0.1685753175114877	1	0.831425	1	0.168575	0	21.1691	0.780451	2.53039e-05	0.000113766	Short
GET4	2	chr7_895638_895689_+; chr7_896383_896434_+	0.28094290587498594; 0.28094290587498594	1	0.558163	0.839106	0.441837	0.160894	5.29585	0.557012	0.070798	0.172366	Short
GFER	3	chr16_1986063_1986114_+; chr16_1986626_1986677_+; chr16_1986685_1986736_+	0.2936204146730463; 0.15517159903124816; 0.13844881564179806	1	0.781481	0.487861	0.0962963	0.234745	0.715643	0.559322	0.699198	1	Long
GFM1	3	chr3_158691680_158691731_+; chr3_158692087_158692138_+; chr3_158692521_158692572_+	0.38176488051907786; 0.1322476692878503; 0.2495172112312275	1	0.172383	0.554148	0.279275	0.0297574	57.7148	0.939641	2.93353e-13	2.978e-12	Short
GFM2	2	chr5_74721206_74721257_-; chr5_74721258_74721309_-	0.012011523329496732; 0.012011523329496843	2	0.525062	0.51305	0.474938	0.48695	4.141	0.45727	0.126123	0.285959	Long
GFPT1	5	chr2_69319780_69319831_-; chr2_69321655_69321740_-; chr2_69325274_69325325_-; chr2_69325373_69325424_-; chr2_69326055_69326141_-	0.18913608369580248; 0.34415380637150944; 0.06995489486133427; 0.08879265989248294; 0.5144521250361632	5	0.0355353	0.549987	0.189136	0	61.7088	0.95082	3.98196e-14	4.26421e-13	Short
GGA2	3	chr16_23464322_23464373_-; chr16_23466165_23466216_-; chr16_23466608_23466659_-	0.033931635545803196; 0.1867240829254188; 0.1527924473796155	2	0.225775	0.378567	0.164034	0.197965	0.823926	0.354796	0.662349	0.981168	NA
GGA3	2	chr17_75236599_75236650_-; chr17_75236704_75236755_-	0.08284958298410006; 0.08284958298410006	1	0.351494	0.434343	0.648506	0.565657	0.0153306	0.385154	0.992364	1	Short
GGCX	5	chr2_85549027_85549121_-; chr2_85549347_85549398_-; chr2_85549711_85549788_-; chr2_85549853_85549930_-; chr2_85549977_85550028_-	0.2839345135331568; 0.0025741193887437452; 0.11504033464431239; 0.10782424972171709; 0.06364404855587111	1	0.050712	0.114356	0.480691	0.196757	3.62727	0.511628	0.163061	0.35673	Short
GGH	2	chr8_63015079_63015130_-; chr8_63015149_63015200_-	0.009151135705708247; 0.009151135705708247	1	0.503085	0.512236	0.496915	0.487764	3.02477	0.359909	0.220384	0.459696	Short
GHITM	6	chr10_84152379_84152430_+; chr10_84152437_84152488_+; chr10_84152496_84152572_+; chr10_84152965_84153051_+; chr10_84153069_84153120_+; chr10_84153124_84153175_+	0.031468143319585695; 0.05793365277373391; 0.07385587395253196; 0.02413474954115895; 0.06508891344285231; 0.07403400706184046	6	0.147699	0.179167	0.10746	0.033426	77.096	0.910937	1.81478e-17	2.52886e-16	Short
GID8	5	chr20_62945359_62945435_+; chr20_62945502_62945553_+; chr20_62945581_62945632_+; chr20_62948272_62948323_+; chr20_62948424_62948475_+	0.3941096747228804; 0.0032580664732378417; 0.02442032194325272; 0.07687589591394671; 0.2895553903924432	1	0.151878	0.545988	0.302867	0.0133119	121.2	0.980132	4.80636e-27	1.12324e-25	Short
GIGYF1	2	chr7_100679507_100679558_-; chr7_100681303_100681354_-	0.12505014304077955; 0.12505014304077963	2	0.205226	0.330276	0.794774	0.669724	1.32236	0.38539	0.516243	0.863999	Short
GIGYF2	3	chr2_232857768_232857845_+; chr2_232858433_232858484_+; chr2_232858561_232858612_+	0.3209260176119818; 0.10044355250993885; 0.22048246510204292	1	0.443876	0.764802	0.355812	0.135329	5.97991	0.594595	0.0502897	0.126627	Short
GINM1	5	chr6_149590870_149590921_+; chr6_149591100_149591188_+; chr6_149591468_149591574_+; chr6_149591578_149591629_+; chr6_149591665_149591748_+	0.1721102080297128; 0.06990070200480665; 0.08362423702413138; 0.0934358847466745; 0.2321992623119764	5	0.0232558	0.195366	0.575952	0.343753	74.8532	0.960656	5.56962e-17	7.43776e-16	Short
GINS2	4	chr16_85673173_85673224_-; chr16_85677674_85677725_-; chr16_85677945_85677996_-; chr16_85678064_85678115_-	0.07911010558069383; 0.205615408556585; 0.09324488148017561; 0.033260421495715634	2	0.0991979	0.132458	0.0751634	0.154274	1.77698	0.474868	0.411276	0.741719	NA
GINS4	4	chr8_41542191_41542242_+; chr8_41544537_41544588_+; chr8_41544642_41544693_+; chr8_41544979_41545076_+	0.02871641394684936; 0.0032116294793779337; 0.1367298946665898; 0.16865793809281715	4	0.142119	0.113402	0.0980012	0.266659	0.00983936	0.351604	0.995092	1	Long
GIT2	3	chr12_109929804_109929855_-; chr12_109932586_109932666_-; chr12_109932708_109932759_-	0.39125581806525145; 0.20472822560109094; 0.18652759246416065	1	0.232927	0.419455	0.494633	0.103377	6.09324	0.66716	0.0475192	0.119988	Short
GJA1	2	chr6_121449617_121449668_+; chr6_121449672_121449723_+	0.014809044423138351; 0.014809044423138351	1	0.498142	0.483333	0.501858	0.516667	0.080299	0.388004	0.960646	1	Long
GJC1	2	chr17_44798448_44798499_-; chr17_44804175_44804264_-	0.3406604608927243; 0.3406604608927244	2	0.131659	0.47232	0.868341	0.52768	45.4122	0.854938	1.37679e-10	1.06145e-09	Short
GLCCI1	5	chr7_8086829_8086880_+; chr7_8087285_8087336_+; chr7_8087361_8087438_+; chr7_8088950_8089001_+; chr7_8089029_8089080_+	0.06768354538478374; 0.2647969574285364; 0.23979695742853638; 0.27104800084676245; 0.30122945939509405	5	0.206411	0.274095	0.393537	0.0923077	3.17523	0.626822	0.204413	0.430813	Short
GLG1	2	chr16_74451933_74452009_-; chr16_74452098_74452149_-	0.02045476294904136; 0.020454762949041166	1	0.162566	0.183021	0.837434	0.816979	-0.147964	0.344156	1	1	Short
GLI3	2	chr7_41960908_41961040_-; chr7_41964022_41964073_-	0.02823252348333083; 0.02823252348333094	2	0.62487	0.653103	0.37513	0.346897	1.45244	0.37402	0.483735	0.830343	Short
GLIPR1	5	chr12_75498965_75499016_+; chr12_75499053_75499104_+; chr12_75501658_75501709_+; chr12_75501728_75501779_+; chr12_75501802_75501853_+	0.10177070364082252; 0.05195267739240575; 0.07630891745492763; 0.0033988196297194406; 0.12952576333306381	5	0.126365	0.228136	0.342032	0.212506	0.143269	0.511696	0.930871	1	Short
GLO1	2	chr6_38675945_38675996_-; chr6_38676934_38677162_-	0.03749581742382302; 0.037495817423822894	1	0.149187	0.111691	0.850813	0.888309	-0.25849	0.384937	1	1	Long
GLOD4	3	chr17_759330_759381_-; chr17_759444_759495_-; chr17_760064_760115_-	0.10185747323070102; 0.10623319329434178; 0.20809066652504257	3	0.0242396	0.23233	0.2899	0.188042	0.131613	0.477679	0.936312	1	Short
GLRX5	6	chr14_95544332_95544383_+; chr14_95544389_95544440_+; chr14_95544443_95544494_+; chr14_95544500_95544551_+; chr14_95544555_95544634_+; chr14_95544663_95544714_+	0.04006801905572825; 0.029638986382354182; 0.05208283782561615; 0.01379920649063493; 0.05924669095138224; 0.07634235880295112	6	0.0234422	0.0635102	0.215236	0.138894	2.96245	0.565789	0.22736	0.472297	Short
GLUD1	2	chr10_87050486_87050537_-; chr10_87051159_87051210_-	0.07236106420503585; 0.07236106420503585	1	0.0070922	0.0794533	0.992908	0.920547	10.4302	0.658228	0.00543401	0.0164857	Short
GLUL	2	chr1_182382896_182382947_-; chr1_182384285_182384336_-	0.24802979184558133; 0.24802979184558138	2	0.300328	0.548358	0.699672	0.451642	1.56737	0.506073	0.456721	0.798327	Short
GMCL1	3	chr2_69879545_69879633_+; chr2_69880208_69880259_+; chr2_69881318_69881396_+	0.5454477347181368; 0.08815219867851448; 0.4572955360396225	1	0.239827	0.785275	0.620851	0.163556	34.6995	0.886581	2.91815e-08	1.80853e-07	Short
GMEB1	2	chr1_28714785_28714836_+; chr1_28717940_28717991_+	0.2671064374396114; 0.2671064374396113	1	0.716005	0.983112	0.283995	0.0168885	18.6677	0.8125	8.83827e-05	0.000367538	Short
GMEB2	2	chr20_63587605_63587656_-; chr20_63589825_63589876_-	0.5776445403626789; 0.5776445403626789	1	0.0591398	0.636784	0.94086	0.363216	88.1076	0.967159	7.37373e-20	1.2254e-18	Short
GMFB	4	chr14_54474487_54474538_-; chr14_54477139_54477231_-; chr14_54477945_54477996_-; chr14_54478004_54478055_-	0.5364763825478326; 0.06819076758298698; 0.13581207046805885; 0.3324735444967868	1	0.00633063	0.338804	0.885424	0.348947	48.2859	0.909236	3.27231e-11	2.70402e-10	Short
GMNN	2	chr6_24785905_24785956_+; chr6_24785999_24786099_+	0.05973572636808616; 0.05973572636808605	1	0.443999	0.503735	0.556001	0.496265	3.31044	0.513317	0.19105	0.407047	Short
GMPR2	2	chr14_24239131_24239182_+; chr14_24239191_24239242_+	0.004516317016317162; 0.004516317016316995	1	0.520833	0.516317	0.479167	0.483683	1.38658	0.345291	0.499929	0.848172	Long
GNA11	3	chr19_3121296_3121347_+; chr19_3121383_3121434_+; chr19_3123948_3123999_+	0.048069583827395596; 0.03623803852200147; 0.011831545305393987	1	0.198838	0.150768	0.282287	0.294118	1.15653	0.318681	0.56087	0.907218	Long
GNA12	4	chr7_2721822_2721873_-; chr7_2728105_2728156_-; chr7_2728559_2728610_-; chr7_2729824_2729875_-	0.024627525363399204; 0.2514995580633646; 0.08255218445952084; 0.35867926788628474	4	0.113658	0.472338	0.0678815	0.043254	34.099	0.880952	3.94004e-08	2.4053e-07	Short
GNA13	3	chr17_65009289_65009340_-; chr17_65010715_65010766_-; chr17_65014229_65014280_-	0.017382740311370326; 0.5121661903860427; 0.49478345007467234	2	0	0.494783	0.271049	0.288432	41.6105	0.917476	9.21307e-10	6.58265e-09	NA
GNAI1	4	chr7_80217988_80218039_+; chr7_80218087_80218138_+; chr7_80218148_80218199_+; chr7_80219357_80219408_+	0.5870822890559733; 0.17943817878028406; 0.15404135338345865; 0.2536027568922306	1	0.169643	0.756725	0.28869	0.0350877	18.8544	0.797214	8.05054e-05	0.000337039	Short
GNAI2	2	chr3_50258859_50258910_+; chr3_50259302_50259353_+	0.04559551605178125; 0.04559551605178136	2	0.236678	0.191082	0.763322	0.808918	3.75433	0.481437	0.153023	0.337735	Long
GNAI3	5	chr1_109592502_109592600_+; chr1_109592681_109592774_+; chr1_109593368_109593419_+; chr1_109593458_109593550_+; chr1_109595745_109595796_+	0.06577802784845971; 0.3428662338734513; 0.151101353862607; 0.24362759157920982; 0.013915316280094063	2	0.0124123	0.0781903	0.0536607	0.0397454	8.89308	0.702703	0.0117191	0.0334075	Short
GNAQ	4	chr9_77716160_77716260_-; chr9_77717285_77717381_-; chr9_77720029_77720105_-; chr9_77720278_77720329_-	0.6412949855821443; 0.08104837803653812; 0.08688005334667001; 0.6354633102720125	1	0.0740741	0.709537	0.672303	0.0310078	140.011	0.985075	3.95321e-31	1.12981e-29	Short
GNAS	2	chr20_58911057_58911135_+; chr20_58911141_58911192_+	0.027797485260770305; 0.027797485260770305	1	0.683646	0.711444	0.316354	0.288556	0.598188	0.373494	0.74149	1	Short
GNB1	4	chr1_1785286_1785366_-; chr1_1785791_1785842_-; chr1_1786755_1786806_-; chr1_1786829_1786880_-	0.32063248208003375; 0.15421842350658593; 0.2362238636499697; 0.23862704193665	1	0.220503	0.45913	0.354116	0.0334835	140.011	0.985075	3.95321e-31	1.12981e-29	Short
GNB5	2	chr15_52120934_52120985_-; chr15_52122208_52122300_-	0.05351430976430971; 0.053514309764309764	2	0.337037	0.283523	0.662963	0.716477	0.236886	0.3161	0.888303	1	Long
GNG11	2	chr7_93926326_93926377_+; chr7_93926463_93926539_+	0.009198690643311996; 0.009198690643311913	1	0.204518	0.213716	0.795482	0.786284	0.197329	0.345361	0.906047	1	Short
GNG12	7	chr1_67701449_67701526_-; chr1_67701538_67701589_-; chr1_67701591_67701642_-; chr1_67704723_67704774_-; chr1_67704817_67704868_-; chr1_67705243_67705294_-; chr1_67705327_67705378_-	0.1806340640588931; 0.26346972649350486; 0.15297338480486378; 0.031824372636387634; 0.023773936719170524; 0.26465528444143477; 0.27682358156026876	7	0.0111466	0.28797	0.191735	0.0111004	140.011	0.985075	3.95321e-31	1.12981e-29	Short
GNG2	3	chr14_51966989_51967040_+; chr14_51967363_51967414_+; chr14_51969744_51969795_+	0.2851575344259985; 0.10262190590197884; 0.3877794403279773	3	0.0529994	0.338157	0.549704	0.161924	33.2614	0.866142	5.98941e-08	3.59284e-07	Short
GNG4	2	chr1_235547685_235547736_-; chr1_235550832_235550883_-	0.250280583613917; 0.2502805836139169	1	0.749719	1	0.250281	0	2.57256	0.494186	0.276297	0.550998	Short
GNG5	2	chr1_84498325_84498376_-; chr1_84498423_84498474_-	0.024475766004701027; 0.024475766004700916	1	0.447974	0.423498	0.552026	0.576502	0.243462	0.377049	0.885387	1	Long
GNG7	3	chr19_2511219_2511270_-; chr19_2514450_2514501_-; chr19_2514571_2514622_-	0.37190321092093703; 0.1319366494816476; 0.23996656143928932	1	0.159031	0.398997	0.674159	0.302256	24.259	0.789713	5.39779e-06	2.6586e-05	Short
GNL2	2	chr1_37566820_37566871_-; chr1_37566880_37566931_-	0.02430555555555558; 0.02430555555555547	1	0.524306	0.5	0.475694	0.5	0.694789	0.399399	0.706526	1	Long
GNL3L	4	chrX_54560712_54560763_+; chrX_54562849_54562950_+; chrX_54565225_54565276_+; chrX_54569990_54570041_+	0.013294833547998111; 0.27061776555447437; 0.011505505176391262; 0.2458174268300851	2	0.125343	0.112048	0.245817	0	12.8557	0.745068	0.00161595	0.0053829	NA
GNPDA1	2	chr5_142000674_142000725_-; chr5_142001746_142001859_-	0.04767122237302812; 0.047671222373028246	2	0.0642073	0.111879	0.935793	0.888121	-0.221186	0.383738	1	1	Short
GNPDA2	2	chr4_44701843_44701920_-; chr4_44702102_44702231_-	0.21884572542467284; 0.21884572542467273	1	0.488095	0.26925	0.511905	0.73075	0.379904	0.468373	0.826999	1	Long
GNPNAT1	3	chr14_52775168_52775244_-; chr14_52777259_52777352_-; chr14_52778063_52778114_-	0.623101443557246; 0.0840424992912113; 0.5390589442660345	1	0.0452649	0.584324	0.756779	0.133678	140.011	0.985075	3.95321e-31	1.12981e-29	Short
GNPTG	2	chr16_1363205_1363295_+; chr16_1363300_1363351_+	0.12853522402858264; 0.12853522402858264	1	0.642844	0.514308	0.357156	0.485692	6.7324	0.552291	0.0345205	0.0898976	Long
GNS	3	chr12_64713449_64713500_-; chr12_64714725_64714776_-; chr12_64716540_64716591_-	0.1843596178079272; 0.11483449380982833; 0.06952512399809885	1	0.0127057	0.0822308	0.821069	0.636709	1.54278	0.475806	0.462371	0.805067	Short
GOLGA3	4	chr12_132768914_132768965_-; chr12_132769061_132769112_-; chr12_132771077_132771161_-; chr12_132772940_132772991_-	0.28244137299710637; 0.10161066434986485; 0.10636866330971667; 0.07446204533752496	1	0.0454545	0.119917	0.759508	0.477066	0.741419	0.530986	0.690245	0.999718	Short
GOLGA4	2	chr3_37366636_37366687_+; chr3_37366695_37366746_+	0.006413225188073524; 0.006413225188073635	2	0.501618	0.508031	0.498382	0.491969	0.241076	0.38755	0.886444	1	Short
GOLGA7	4	chr8_41509791_41509879_+; chr8_41509979_41510030_+; chr8_41510175_41510226_+; chr8_41510929_41510980_+	0.24610101016697866; 0.1563849653148575; 0.07672048810649298; 0.47920646358832913	4	0.0754407	0.321542	0.804954	0.325748	77.4177	0.951378	1.54509e-17	2.15976e-16	Short
GOLGA7B	2	chr10_97867697_97867748_+; chr10_97867974_97868025_+	0.0890490434553941; 0.08904904345539413	2	0.769284	0.858333	0.230716	0.141667	0.799396	0.379562	0.670523	0.984823	Short
GOLGA8A	2	chr15_34379068_34379119_-; chr15_34380993_34381044_-	0.3115336916081025; 0.31153369160810257	2	0	0.311534	1	0.688466	12.6836	0.68663	0.0017611	0.00583609	Short
GOLGA8B	2	chr15_34525278_34525329_-; chr15_34525654_34525705_-	0.3247790404040404; 0.3247790404040404	1	0.298958	0.623737	0.701042	0.376263	8.29452	0.632184	0.0158076	0.0437833	Short
GOLM1	4	chr9_86026141_86026192_-; chr9_86026200_86026251_-; chr9_86027139_86027190_-; chr9_86027699_86027750_-	0.061802735389514196; 0.07345955398280146; 0.04958041078488875; 0.085681878587427	4	0.0218957	0.107578	0.490833	0.42903	1.62092	0.5625	0.444653	0.780884	Short
GOLPH3	2	chr5_32124716_32124767_-; chr5_32126150_32126201_-	0.47948971084195235; 0.47948971084195235	1	0.0343137	0.513803	0.965686	0.486197	22.6612	0.805596	1.20003e-05	5.56253e-05	Short
GOLPH3L	4	chr1_150647061_150647112_-; chr1_150647903_150648001_-; chr1_150648075_150648126_-; chr1_150648264_150648315_-	0.4855316931677127; 0.17034620504713557; 0.171590796952808; 0.14359469116776913	1	0.114943	0.258537	0.650796	0.165264	5.94728	0.651603	0.051117	0.128477	Short
GOLT1B	3	chr12_21516152_21516203_+; chr12_21516218_21516269_+; chr12_21518108_21518159_+	0.32802489470426116; 0.030050706407492078; 0.2979741882967689	1	0.463232	0.791257	0.321051	0.0230769	17.9434	0.784946	0.000126953	0.000515977	Short
GON7	2	chr14_93202894_93202945_-; chr14_93203506_93203557_-	0.5870419094103305; 0.5870419094103305	1	0.0905232	0.677565	0.909477	0.322435	140.011	0.985075	3.95321e-31	1.12981e-29	Short
GORASP1	2	chr3_39095225_39095276_-; chr3_39096599_39096716_-	0.13993189618189616; 0.13993189618189616	1	0.896182	0.75625	0.103818	0.24375	2.35325	0.529412	0.308318	0.602536	Long
GORASP2	4	chr2_170966453_170966504_+; chr2_170966547_170966598_+; chr2_170966865_170966916_+; chr2_170967077_170967128_+	0.2471309128607855; 0.00604884681931786; 0.01207211309833997; 0.24110764658176337	1	0.235472	0.482603	0.316288	0.0751808	15.1451	0.710306	0.000514381	0.00187797	Short
GOSR1	2	chr17_30524187_30524238_+; chr17_30525581_30525632_+	0.6913515406162465; 0.6913515406162465	1	0.151786	0.843137	0.848214	0.156863	13.7541	0.738602	0.00103116	0.00357837	Short
GOT1	3	chr10_99396870_99396921_-; chr10_99397112_99397163_-; chr10_99397285_99397336_-	0.42907408849877526; 0.053715761190105786; 0.48278984968888095	3	0.236836	0.719626	0.662535	0.233461	17.025	0.789474	0.000200943	0.00078883	Short
GPAT4	3	chr8_41621244_41621295_+; chr8_41621741_41621792_+; chr8_41621863_41621914_+	0.09380156813902561; 0.020436267656042784; 0.07336530048298284	1	0.0755817	0.169383	0.677374	0.604009	2.22751	0.497848	0.328323	0.629029	Short
GPATCH11	3	chr2_37096244_37096295_+; chr2_37096324_37096375_+; chr2_37099120_37099209_+	0.2634857458689737; 0.2821323569068891; 0.5456181027758629	3	0.0314327	0.294918	0.932505	0.386887	7.97258	0.687964	0.0185685	0.0508649	Short
GPATCH2	2	chr1_217426992_217427043_-; chr1_217430496_217430547_-	0.7556746031746032; 0.7556746031746032	1	0.204444	0.960119	0.795556	0.039881	140.011	0.985075	3.95321e-31	1.12981e-29	Short
GPATCH2L	3	chr14_76207300_76207351_+; chr14_76207371_76207422_+; chr14_76214311_76214362_+	0.2990435956111013; 0.24391636840149433; 0.5429599640125956	3	0.122807	0.421851	0.619883	0.0769231	16.4516	0.719247	0.000267656	0.00103	Short
GPATCH4	3	chr1_156594294_156594345_-; chr1_156594487_156594538_-; chr1_156594635_156594686_-	0.09309117995052607; 0.029551876756039597; 0.06353930319448639	1	0.127144	0.190684	0.39274	0.299649	0.246236	0.351391	0.88416	1	Short
GPBP1L1	5	chr1_45627452_45627539_-; chr1_45627609_45627660_-; chr1_45627822_45627873_-; chr1_45628117_45628168_-; chr1_45628172_45628250_-	0.2934817684012053; 0.17812410057152256; 0.025095384131171086; 0.16202183633492995; 0.33467941676896895	5	0.132756	0.467436	0.383117	0.0896351	60.8366	0.949264	6.15883e-14	6.48501e-13	Short
GPC6	2	chr13_94403484_94403582_+; chr13_94407350_94407401_+	0.4021905671270596; 0.4021905671270594	1	0.254814	0.657005	0.745186	0.342995	21.9073	0.823438	1.74942e-05	7.96112e-05	Short
GPD1L	3	chr3_32165963_32166014_+; chr3_32166069_32166120_+; chr3_32168658_32168709_+	0.22285714285714286; 0.2895238095238095; 0.5123809523809524	3	0	0.222857	1	0.487619	19.4801	0.776453	5.88766e-05	0.000250645	Short
GPD2	4	chr2_156583288_156583339_+; chr2_156583356_156583407_+; chr2_156586103_156586154_+; chr2_156586348_156586399_+	0.36099933636457626; 0.33496963948085756; 0.23521022735925196; 0.4607587484861818	4	0.124903	0.485902	0.495846	0.0350877	140.011	0.985075	3.95321e-31	1.12981e-29	Short
GPI	2	chr19_34400002_34400053_+; chr19_34402362_34402413_+	0.04028517079656354; 0.040285170796563685	2	0.0198437	0.0601289	0.980156	0.939871	55.4599	0.807396	9.05807e-13	8.70312e-12	Short
GPKOW	2	chrX_49113407_49113458_-; chrX_49113524_49113575_-	0.06029161345253298; 0.06029161345253292	1	0.33477	0.395062	0.66523	0.604938	0.166189	0.315089	0.920264	1	Short
GPN1	2	chr2_27650762_27650846_+; chr2_27651460_27651511_+	0.06426939822556454; 0.06426939822556449	1	0.956755	0.892486	0.0432449	0.107514	4.48681	0.494675	0.106097	0.246506	Long
GPN2	2	chr1_26876132_26876183_-; chr1_26879381_26879432_-	0.04336530460961257; 0.04336530460961263	2	0.90883	0.952196	0.0911696	0.0478043	7.9663	0.506234	0.0186269	0.0509626	Short
GPN3	3	chr12_110452495_110452546_-; chr12_110452550_110452601_-; chr12_110452900_110452951_-	0.23075728899793616; 0.3947173374878127; 0.6254746264857488	3	0.117372	0.742847	0.246142	0.0153846	140.011	0.985075	3.95321e-31	1.12981e-29	Short
GPR107	3	chr9_130135350_130135401_+; chr9_130137966_130138017_+; chr9_130140113_130140164_+	0.4823251823251823; 0.14485198720492837; 0.3374731951202539	1	0.0333333	0.515659	0.697433	0.35996	5.72845	0.662722	0.0570273	0.141841	Short
GPR176	2	chr15_39799022_39799073_-; chr15_39799141_39799192_-	0.03244348244348247; 0.032443482443482385	1	0.811472	0.843915	0.188528	0.156085	0.894887	0.347594	0.63926	0.967388	Short
GPR180	2	chr13_94627199_94627250_+; chr13_94634607_94634658_+	0.6372863247863247; 0.6372863247863247	1	0.111111	0.748397	0.888889	0.251603	0.109352	0.564907	0.946792	1	Short
GPR37	2	chr7_124746004_124746055_-; chr7_124746060_124746111_-	0.1489976855844977; 0.14899768558449766	1	0.688447	0.837445	0.311553	0.162555	2.13268	0.48249	0.344266	0.651916	Short
GPRC5A	2	chr12_12913485_12913536_+; chr12_12913582_12913659_+	0.03159434218162299; 0.03159434218162305	2	0.377331	0.408925	0.622669	0.591075	-0.30667	0.35706	1	1	Short
GPRC5B	2	chr16_19857299_19857350_-; chr16_19858971_19859022_-	0.09750730479839603; 0.0975073047983962	2	0.55863	0.656137	0.44137	0.343863	6.94664	0.443983	0.0310139	0.0813798	Short
GPS1	2	chr17_82057419_82057470_+; chr17_82058013_82058064_+	0.0021843130148542222; 0.0021843130148541806	1	0.879319	0.877135	0.120681	0.122865	1.06884	0.318878	0.586008	0.928467	Long
GPSM1	2	chr9_136359550_136359678_+; chr9_136363971_136364062_+	0.21786150357578937; 0.21786150357578926	1	0.775336	0.993197	0.224664	0.00680272	24.8487	0.857143	4.0195e-06	2.01514e-05	Short
GPSM2	2	chr1_108931894_108931945_+; chr1_108933494_108933545_+	0.33205659075224303; 0.3320565907522429	1	0.556832	0.888889	0.443168	0.111111	1.21376	0.459418	0.545049	0.894199	Short
GPT2	3	chr16_46929247_46929298_+; chr16_46929384_46929435_+; chr16_46931238_46931289_+	0.06204699322978896; 0.07337714058144168; 0.13542413381123053	3	0.145062	0.207109	0.398148	0.262724	-1.14696	0.368359	1	1	Short
GPX7	2	chr1_52608844_52608921_+; chr1_52609000_52609051_+	0.23226439490256734; 0.23226439490256737	2	0.53953	0.771795	0.46047	0.228205	3.58134	0.525593	0.166848	0.363597	Short
GPX8	2	chr5_55164676_55164754_+; chr5_55164829_55164905_+	0.1786180305152153; 0.17861803051521535	2	0.59916	0.777778	0.40084	0.222222	0.0372642	0.343089	0.98154	1	Short
GRAMD3	4	chr5_126493105_126493156_+; chr5_126493861_126493912_+; chr5_126494099_126494150_+; chr5_126498550_126498601_+	0.4012664277180406; 0.03955054901291466; 0.27097570688968536; 0.16984126984126982	1	0.0533333	0.4546	0.169841	0	23.2126	0.846761	9.10867e-06	4.28862e-05	Short
GRB10	2	chr7_50590068_50590119_-; chr7_50592580_50592631_-	0.5532657936688048; 0.5532657936688047	1	0.373365	0.926631	0.626635	0.073369	140.011	0.985075	3.95321e-31	1.12981e-29	Short
GRB2	2	chr17_75320011_75320062_-; chr17_75320143_75320194_-	0.12720723607739481; 0.12720723607739495	2	0.214642	0.34185	0.785358	0.65815	22.8434	0.715877	1.0955e-05	5.09906e-05	Short
GRK6	4	chr5_177442006_177442057_+; chr5_177442571_177442622_+; chr5_177442779_177442830_+; chr5_177442840_177442891_+	0.031893944313582; 0.13872737702369495; 0.10208710915899696; 0.06853421217828	2	0.439579	0.471473	0.135201	0.0666667	0.948193	0.346633	0.622447	0.953866	Short
GRPEL1	6	chr4_7060054_7060131_-; chr4_7060139_7060190_-; chr4_7060191_7060242_-; chr4_7060372_7060423_-; chr4_7060527_7060578_-; chr4_7060792_7060870_-	0.157242700247354; 0.08889787926225104; 0.0056921077869320075; 0.02452485510218664; 0.0040833533932885385; 0.26088997343157116	6	0.136742	0.397632	0.359091	0.201848	10.2251	0.719033	0.00602075	0.0181431	Short
GRPEL2	2	chr5_149351312_149351363_+; chr5_149354419_149354470_+	0.6380807373454431; 0.6380807373454432	2	0.349838	0.987918	0.650162	0.0120816	23.3521	0.848101	8.49495e-06	4.0123e-05	Short
GRSF1	5	chr4_70819531_70819582_-; chr4_70819638_70819689_-; chr4_70819768_70819819_-; chr4_70819832_70819883_-; chr4_70820561_70820712_-	0.1348421927966597; 0.0806557808753032; 0.12182716287763162; 0.11343696810856374; 0.45076210465815836	5	0.514734	0.965496	0.142849	0.00800666	75.9	0.95122	3.30012e-17	4.47361e-16	Short
GRWD1	2	chr19_48453444_48453540_+; chr19_48453846_48453897_+	0.051121515099683684; 0.051121515099683656	1	0.166968	0.115847	0.833032	0.884153	2.21869	0.416122	0.329775	0.631541	Long
GS1-124K5.11	6	chr7_66546747_66546798_-; chr7_66553335_66553386_-; chr7_66553569_66553620_-; chr7_66553766_66553817_-; chr7_66577353_66577404_-; chr7_66584103_66584154_-	0.047021867021867024; 0.08399822399822399; 0.14599400599400597; 0.10614274614274616; 0.0562881562881563; 0.034880674880674895	3	0.10293	0.0680497	0.0323565	0.0793784	1.91886	0.310734	0.383112	0.706544	Long
GSE1	4	chr16_85673303_85673405_+; chr16_85673443_85673494_+; chr16_85673512_85673595_+; chr16_85676149_85676200_+	0.09346428674092216; 0.14873548305193268; 0.08244526172638271; 0.027174065415372164	2	0.299499	0.392963	0.138012	0.110838	1.15964	0.427397	0.56	0.906465	Short
GSG2	2	chr17_3726648_3726699_+; chr17_3727864_3727915_+	0.26802413273001513; 0.26802413273001524	2	0.479135	0.211111	0.520865	0.788889	8.13732	0.468933	0.0171003	0.0471309	Long
GSK3B	4	chr3_119821321_119821372_-; chr3_119821953_119822004_-; chr3_119822092_119822143_-; chr3_119826686_119826737_-	0.21307962097435781; 0.19461335250808937; 0.14563059299901404; 0.5533235664814612	4	0.405366	0.958689	0.21308	0	10.5863	0.685426	0.00502593	0.0153335	Short
GSKIP	3	chr14_96385717_96385768_+; chr14_96387158_96387209_+; chr14_96387237_96387288_+	0.2016161616161616; 0.07472447817275407; 0.12689168344340757	1	0	0.201616	0.403053	0.276162	-0.107318	0.566952	1	1	Short
GSPT1	2	chr16_11868128_11868205_-; chr16_11872679_11872730_-	0.11500576748318661; 0.1150057674831867	2	0.874021	0.989027	0.125979	0.0109735	2.25472	0.538462	0.323886	0.622962	Short
GSR	3	chr8_30678061_30678112_-; chr8_30678145_30678196_-; chr8_30679449_30679500_-	0.01597671010280327; 0.044487004013984144; 0.06046371411678741	3	0.0531999	0.113664	0.478826	0.462849	1.12745	0.447983	0.569086	0.916215	Short
GSTK1	2	chr7_143269062_143269113_+; chr7_143272441_143272492_+	0.08819565038109878; 0.08819565038109878	1	0.899683	0.987879	0.100317	0.0121212	-0.0455337	0.405128	1	1	Short
GSTM3	2	chr1_109736883_109736974_-; chr1_109736975_109737026_-	0.009148155832863908; 0.00914815583286388	1	0.941137	0.950285	0.0588634	0.0497152	2.36703	0.341722	0.306201	0.599443	Short
GSTZ1	2	chr14_77331437_77331519_+; chr14_77331546_77331597_+	0.07304238273288843; 0.07304238273288852	2	0.872006	0.798963	0.127994	0.201037	-0.129043	0.414702	1	1	Long
GTF2A1	4	chr14_81175452_81175503_-; chr14_81176140_81176191_-; chr14_81177239_81177290_-; chr14_81180178_81180229_-	0.0673825091975007; 0.37137510943014; 0.049337746059437824; 0.4880953646870784	4	0.0949801	0.583075	0.142211	0.0748284	140.011	0.985075	3.95321e-31	1.12981e-29	Short
GTF2A2	3	chr15_59638701_59638785_-; chr15_59638866_59638917_-; chr15_59638936_59638987_-	0.04736223648270047; 0.03235436659730806; 0.015007869885392322	1	0.454563	0.469571	0.0568185	0.00945626	18.8054	0.673228	8.24994e-05	0.000344349	Short
GTF2E2	2	chr8_30547477_30547528_-; chr8_30578523_30578574_-	0.14014846049381707; 0.14014846049381713	2	0.532289	0.392141	0.467711	0.607859	18.737	0.7157	8.53729e-05	0.000355351	Long
GTF2F1	3	chr19_6379563_6379614_-; chr19_6380175_6380226_-; chr19_6380247_6380336_-	0.023690966810609893; 0.015945640893457846; 0.007745325917152046	1	0.137548	0.129802	0.772479	0.79617	-0.169042	0.33986	1	1	Long
GTF2F2	2	chr13_45283959_45284010_+; chr13_45284054_45284105_+	0.16769319621432305; 0.16769319621432294	1	0.509624	0.341931	0.490376	0.658069	0.231254	0.427105	0.890807	1	Long
GTF2H1	2	chr11_18366210_18366261_+; chr11_18366763_18366814_+	0.3360526864377955; 0.3360526864377955	1	0.487764	0.823817	0.512236	0.176183	12.5602	0.701183	0.00187326	0.00615773	Short
GTF2H3	5	chr12_123660284_123660335_+; chr12_123660416_123660467_+; chr12_123660672_123660723_+; chr12_123662414_123662465_+; chr12_123662553_123662604_+	0.07019448805163091; 0.17627442002442004; 0.3419799498746868; 0.0556253270538985; 0.5328235308968391	5	0.00854701	0.0787415	0.769048	0.236224	118.526	0.975288	1.82961e-26	4.1885e-25	Short
GTF2H5	2	chr6_158192311_158192362_+; chr6_158192363_158192471_+	0.05628381628227186; 0.05628381628227175	1	0.55197	0.608254	0.44803	0.391746	0.10187	0.399491	0.95034	1	Short
GTF3C2	2	chr2_27325854_27325905_-; chr2_27326326_27326377_-	0.0230711629394047; 0.0230711629394047	1	0.347001	0.370072	0.652999	0.629928	2.59317	0.376502	0.273464	0.546807	Short
GTF3C3	4	chr2_196764258_196764309_-; chr2_196764376_196764427_-; chr2_196764447_196764498_-; chr2_196764533_196764584_-	0.20230104775918983; 0.059168702444537175; 0.1991466292494936; 0.06232312095423351	1	0.1718	0.234124	0.279859	0.077558	3.21562	0.58597	0.200326	0.423792	Short
GTF3C4	3	chr9_132689385_132689436_+; chr9_132690759_132690810_+; chr9_132694902_132694953_+	0.31589657897459805; 0.06833090519891605; 0.247565673775682	1	0.25031	0.566206	0.467577	0.220011	17.5923	0.762048	0.000151314	0.000607285	Short
GTPBP3	2	chr19_17341984_17342035_+; chr19_17342684_17342735_+	0.06595830561413935; 0.06595830561413951	2	0.224136	0.290094	0.775864	0.709906	7.67699	0.411606	0.0215259	0.0581498	Short
GTPBP4	4	chr10_1010469_1010520_+; chr10_1017532_1017612_+; chr10_1017641_1017692_+; chr10_1017717_1017768_+	0.02230771856994808; 0.039933691641635516; 0.007876576204784325; 0.0255025492764717	2	0.0924471	0.0701394	0.0668801	0.0413775	1.70543	0.475995	0.426256	0.76018	NA
GTPBP8	3	chr3_113001050_113001101_+; chr3_113001159_113001210_+; chr3_113004882_113004933_+	0.00013691894213636868; 0.0056924744976919045; 0.0058293934398284675	3	0.0968497	0.0969866	0.806301	0.800471	2.83169	0.301238	0.242721	0.500041	Short
GTSE1	4	chr22_46308585_46308636_+; chr22_46330759_46330810_+; chr22_46333648_46333699_+; chr22_46334261_46334312_+	0.09581193974437302; 0.10281295562348572; 0.07360822105880038; 0.12501667430905833	4	0.235014	0.139202	0	0.125017	15.2513	0.749621	0.000487775	0.00179545	Long
GUF1	2	chr4_44698906_44698957_+; chr4_44700629_44700680_+	0.04834850606909441; 0.048348506069094355	1	0.445699	0.494048	0.554301	0.505952	2.03527	0.295488	0.361449	0.675196	Short
GUSBP1	2	chr5_21466739_21466790_+; chr5_21487639_21487690_+	0.15978835978835976; 0.1597883597883597	1	0.348148	0.507937	0.651852	0.492063	0.279967	0.421109	0.869372	1	Short
GXYLT1	5	chr12_42081845_42081896_-; chr12_42081984_42082035_-; chr12_42083364_42083415_-; chr12_42087062_42087113_-; chr12_42087143_42087194_-	0.272574857626404; 0.10560063008516615; 0.037102908804813386; 0.11708804795909464; 0.2239845309476621	1	0.182744	0.406729	0.372675	0.1001	21.2104	0.757755	2.47872e-05	0.000111667	Short
GXYLT2	2	chr3_72975174_72975225_+; chr3_72981026_72981077_+	0.4264777205246509; 0.4264777205246507	1	0.294089	0.720566	0.705911	0.279434	23.0334	0.748538	9.96249e-06	4.65158e-05	Short
GZF1	4	chr20_23371690_23371741_+; chr20_23372038_23372138_+; chr20_23372199_23372250_+; chr20_23373011_23373062_+	0.04232649071358749; 0.0729064841968069; 0.2313620071684588; 0.34659498207885303	4	0.184946	0.227273	0.346595	0	5.14015	0.540921	0.0765297	0.185315	Short
H1F0	2	chr22_37807290_37807341_+; chr22_37807356_37807432_+	0.009021682340647874; 0.009021682340647708	1	0.457083	0.466105	0.542917	0.533895	1.30997	0.30504	0.51945	0.868072	Short
H2AFV	4	chr7_44826791_44826842_-; chr7_44827026_44827077_-; chr7_44829883_44829934_-; chr7_44829939_44829990_-	0.37587489234951355; 0.1262905219212215; 0.2279874690401295; 0.2741779452306057	1	0.0685695	0.342747	0.728332	0.352457	79.061	0.965404	6.79405e-18	9.67775e-17	Short
H2AFY	2	chr5_135334381_135334507_-; chr5_135334515_135334566_-	0.05253820341898996; 0.052538203418989904	1	0.333108	0.280569	0.666892	0.719431	7.86846	0.552727	0.0195607	0.0532256	Long
H3F3B	5	chr17_75777459_75777510_-; chr17_75778023_75778074_-; chr17_75778076_75778170_-; chr17_75778250_75778347_-; chr17_75778504_75778601_-	0.16645155180497478; 0.08155824149290533; 0.15407174978486024; 0.013191519327197504; 0.3888900237555429	5	0.0199093	0.408799	0.295514	0.129062	140.011	0.985075	3.95321e-31	1.12981e-29	Short
H6PD	2	chr1_9267800_9267895_+; chr1_9271286_9271337_+	0.07663514186162271; 0.07663514186162257	1	0.0544218	0.131057	0.945578	0.868943	-0.363947	0.360058	1	1	Short
HABP4	2	chr9_96490108_96490159_+; chr9_96490454_96490539_+	0.27834757834757834; 0.2783475783475782	1	0.116097	0.394444	0.883903	0.605556	11.8285	0.733737	0.0027007	0.0086311	Short
HACD3	2	chr15_65576448_65576528_+; chr15_65578298_65578349_+	0.40943034404359435; 0.40943034404359446	2	0.193625	0.603055	0.806375	0.396945	32.8049	0.892456	7.52508e-08	4.46038e-07	Short
HACL1	2	chr3_15560699_15560797_-; chr3_15560833_15560884_-	0.045226004289868726; 0.045226004289868615	1	0.49852	0.543746	0.50148	0.456254	1.50917	0.486216	0.470206	0.813972	Short
HADH	3	chr4_108034441_108034492_+; chr4_108035019_108035070_+; chr4_108035120_108035171_+	0.24693355023368202; 0.19723772159823627; 0.04969582863544572	1	0.702852	0.949785	0.0530972	0.00340136	1.31992	0.468109	0.516871	0.864728	Short
HADHB	3	chr2_26290049_26290100_+; chr2_26290269_26290361_+; chr2_26290414_26290465_+	0.17888981676121374; 0.07102092923442305; 0.1078688875267906	1	0.794003	0.972893	0.11729	0.00942149	62.2872	0.928115	2.98204e-14	3.30381e-13	Short
HAT1	2	chr2_171983524_171983625_+; chr2_171983635_171983686_+	0.08780164268368718; 0.08780164268368722	2	0.842754	0.930556	0.157246	0.0694444	2.23141	0.431169	0.327684	0.628167	Short
HAUS1	2	chr18_46128209_46128260_+; chr18_46128269_46128320_+	0.07451397135173415; 0.0745139713517341	1	0.552323	0.477809	0.447677	0.522191	2.53187	0.464839	0.281976	0.559339	Long
HAUS2	4	chr15_42566713_42566806_+; chr15_42566985_42567075_+; chr15_42568878_42568929_+; chr15_42569943_42569994_+	0.17789073671426608; 0.2764294529000411; 0.041811306517188895; 0.4125088830971184	4	0.0238095	0.2017	0.619808	0.207299	15.9071	0.68777	0.000351404	0.00132389	Short
HAUS5	2	chr19_35623559_35623610_+; chr19_35624029_35624080_+	0.34259259259259256; 0.34259259259259256	1	0.657407	1	0.342593	0	7.6629	0.593407	0.0216781	0.0585257	Short
HCCS	2	chrX_11121828_11121879_+; chrX_11123027_11123078_+	0.2938265609498486; 0.29382656094984866	2	0.678776	0.972603	0.321224	0.0273973	3.25875	0.515046	0.196052	0.416715	Short
HDAC1	2	chr1_32333575_32333626_+; chr1_32333795_32333846_+	0.15461717482360904; 0.1546171748236091	2	0.365453	0.520071	0.634547	0.479929	4.05264	0.533333	0.13182	0.296331	Short
HDAC4	3	chr2_239048174_239048225_-; chr2_239048683_239048734_-; chr2_239052672_239052723_-	0.17565359477124184; 0.19665975364504762; 0.3723133484162896	3	0.108456	0.480769	0.175654	0	2.48394	0.50922	0.288815	0.570174	Short
HDGFRP3	7	chr15_83136867_83136918_-; chr15_83137798_83137849_-; chr15_83138035_83138113_-; chr15_83138142_83138265_-; chr15_83138439_83138490_-; chr15_83138591_83138642_-; chr15_83139058_83139109_-	0.06121288025467091; 0.03534358591950265; 0.07543719161312977; 0.13756163569367064; 0.140468345797033; 0.08135958928931877; 0.08772735839462217	5	0.0018018	0.0895292	0.074531	0.0133181	1.90414	0.591429	0.38594	0.710301	Short
HDHD2	2	chr18_47107410_47107461_-; chr18_47107936_47107987_-	0.029247953910441882; 0.029247953910441882	1	0.212561	0.241809	0.787439	0.758191	0.450271	0.301493	0.798408	1	Short
HDLBP	2	chr2_241227264_241227342_-; chr2_241256184_241256235_-	0.1652060079922834; 0.1652060079922834	1	0.352936	0.518142	0.647064	0.481858	0.657228	0.338462	0.719921	1	Short
HEATR1	4	chr1_236550343_236550394_-; chr1_236550454_236550505_-; chr1_236550664_236550715_-; chr1_236550783_236550834_-	0.10175570709394915; 0.08276314688532822; 0.22278931770079818; 0.03827046372152082	3	0.383236	0.344965	0.113951	0.0121951	0.995415	0.478894	0.607923	0.943205	NA
HEATR5A	2	chr14_31291788_31291839_-; chr14_31293239_31293290_-	0.3378787878787879; 0.3378787878787879	1	0	0.337879	1	0.662121	90.0458	0.970346	2.79764e-20	4.70151e-19	Short
HEBP1	2	chr12_12974877_12974928_-; chr12_12974997_12975048_-	0.06061998838175353; 0.06061998838175364	2	0.365111	0.304491	0.634889	0.695509	3.31932	0.383408	0.190204	0.405503	Long
HEBP2	3	chr6_138413103_138413194_+; chr6_138422069_138422120_+; chr6_138422146_138422197_+	0.4241221741221742; 0.31707551707551707; 0.10704665704665703	1	0.279582	0.703704	0.255195	0.148148	0.136964	0.56776	0.93381	1	Short
HECTD1	2	chr14_31100117_31100203_-; chr14_31100252_31100303_-	0.0344635973152706; 0.034463597315270544	1	0.287235	0.252771	0.712765	0.747229	0.0143349	0.402529	0.992858	1	Long
HEG1	3	chr3_124965710_124965761_-; chr3_124968877_124968928_-; chr3_124969037_124969088_-	0.4392301162889399; 0.18427977251506666; 0.2549503437738732	1	0.0678788	0.322829	0.911919	0.472689	45.0387	0.898596	1.65949e-10	1.27067e-09	Short
HEIH	2	chr5_180829960_180830011_-; chr5_180830023_180830074_-	0.019841269841269882; 0.01984126984126977	1	0.444444	0.464286	0.555556	0.535714	0.0924678	0.366778	0.954819	1	Short
HELZ	3	chr17_67070444_67070495_-; chr17_67077228_67077366_-; chr17_67077383_67077434_-	0.46547825881407406; 0.17181756668912296; 0.2936606921249513	1	0.0724107	0.366071	0.850399	0.384921	12.9864	0.752294	0.00151371	0.00507626	Short
HERC4	3	chr10_67921905_67921956_-; chr10_67922484_67922535_-; chr10_67922753_67922804_-	0.28244535006792176; 0.15553277606931626; 0.12691257399860545	1	0.166533	0.293446	0.397996	0.11555	1.68048	0.441014	0.431606	0.766359	Short
HES1	2	chr3_194138434_194138485_+; chr3_194138556_194138607_+	0.07862179599758962; 0.07862179599758945	1	0.387804	0.466426	0.612196	0.533574	3.03811	0.507353	0.218918	0.457516	Short
HEXA	2	chr15_72343437_72343488_-; chr15_72343857_72343936_-	0.10764745247045039; 0.10764745247045049	2	0.783909	0.891556	0.216091	0.108444	4.04342	0.4	0.132429	0.29755	Short
HEXIM1	4	chr17_45150298_45150469_+; chr17_45150486_45150537_+; chr17_45150560_45150651_+; chr17_45152048_45152099_+	0.0935367499883629; 0.033061591126107265; 0.1893690925948991; 0.2498442514571547	4	0.0344575	0.127994	0.488877	0.239033	7.05521	0.556544	0.0293752	0.0774422	Short
HEXIM2	2	chr17_45169906_45169957_+; chr17_45169984_45170035_+	0.15447154471544716; 0.1788617886178862	2	0.5	0.487805	0.5	0.512195	0.468434	0.375494	0.79119	1	Long
HEY1	2	chr8_79764010_79764061_-; chr8_79764925_79764976_-	0.26402116402116416; 0.26402116402116393	1	0.0818182	0.345839	0.918182	0.654161	4.29075	0.51375	0.117024	0.268312	Short
HGSNAT	2	chr8_43201776_43201871_+; chr8_43202776_43202827_+	0.15118636371008287; 0.15118636371008287	1	0.827308	0.978495	0.172692	0.0215054	0.738468	0.516426	0.691264	1	Short
HIBCH	2	chr2_190204634_190204685_-; chr2_190204910_190204961_-	0.20304232804232808; 0.20304232804232797	1	0.37037	0.573413	0.62963	0.426587	-0.320873	0.366492	1	1	Short
HIF1AN	4	chr10_100548358_100548492_+; chr10_100548794_100548845_+; chr10_100549950_100550001_+; chr10_100553867_100553918_+	0.13679487872155743; 0.02311843219595794; 0.18369284127633312; 0.07001639475073365	3	0.171188	0.307983	0.143452	0.213469	0.00341569	0.406314	0.998294	1	NA
HIGD1A	3	chr3_42784303_42784354_-; chr3_42784389_42784440_-; chr3_42785156_42785233_-	0.2038834027779033; 0.2038834027779033; 0.4077668055558064	3	0.407195	0.814962	0.296402	0.0925189	74.2658	0.955954	7.47097e-17	9.80182e-16	Short
HIGD2A	2	chr5_176389637_176389688_+; chr5_176389710_176389761_+	0.005171126087075928; 0.005171126087076039	2	0.49361	0.498781	0.50639	0.501219	4.70625	0.420382	0.0950717	0.224283	Short
HIKESHI	2	chr11_86345612_86345663_+; chr11_86345877_86345928_+	0.07463612078542986; 0.0746361207854298	1	0.352295	0.426931	0.647705	0.573069	0.0893399	0.340256	0.956313	1	Short
HINT1	2	chr5_131159292_131159343_-; chr5_131159344_131159395_-	0.0007103413620328514; 0.0007103413620327959	1	0.499739	0.499029	0.500261	0.500971	2.31024	0.404494	0.31502	0.612433	Long
HIPK1	2	chr1_113973830_113973881_+; chr1_113977749_113977800_+	0.7880708632179203; 0.7880708632179204	2	0.0667341	0.854805	0.933266	0.145195	140.011	0.985075	3.95321e-31	1.12981e-29	Short
HIPK2	4	chr7_139561570_139561667_-; chr7_139562208_139562259_-; chr7_139569844_139569895_-; chr7_139572135_139572186_-	0.34965038893444567; 0.38783210284104447; 0.20642228128337908; 0.16824056737678023	2	0.0143885	0.182629	0.593054	0.243404	140.011	0.985075	3.95321e-31	1.12981e-29	Short
HIPK3	3	chr11_33353588_33353639_+; chr11_33354590_33354641_+; chr11_33356972_33357023_+	0.6351851851851852; 0.15537037037037035; 0.7905555555555556	3	0.0166667	0.651852	0.96	0.169444	140.011	0.985075	3.95321e-31	1.12981e-29	Short
HIST1H2BK	2	chr6_27138293_27138344_-; chr6_27138430_27138481_-	0.024993410180763842; 0.024993410180763828	1	0.13321	0.108216	0.86679	0.891784	0.633182	0.301291	0.728629	1	Long
HJURP	2	chr2_233837352_233837432_-; chr2_233837436_233837487_-	0.018916263486783602; 0.018916263486783547	1	0.501222	0.520139	0.498778	0.479861	2.76876	0.450431	0.25048	0.512495	Short
HK1	2	chr10_69401756_69401807_+; chr10_69401831_69401882_+	0.015710700996270033; 0.015710700996269922	1	0.475019	0.49073	0.524981	0.50927	-0.277641	0.38041	1	1	Short
HK2	5	chr2_74890972_74891023_+; chr2_74891095_74891146_+; chr2_74891239_74891338_+; chr2_74893096_74893147_+; chr2_74893155_74893206_+	0.2048921711393107; 0.34843284099577004; 0.027527371348881648; 0.021679418132507372; 0.6025318016164698	5	0	0.204892	0.925926	0.323394	33.0672	0.893891	6.60012e-08	3.93813e-07	Short
HLA-DRA	2	chr6_32444890_32444941_+; chr6_32444995_32445046_+	0.022641042905487962; 0.02264104290548774	1	0.387009	0.364368	0.612991	0.635632	0.183101	0.447174	0.912515	1	Long
HLA-E	2	chr6_30493256_30493336_+; chr6_30494143_30494194_+	0.03439153439153442; 0.03439153439153442	1	0.418519	0.384127	0.581481	0.615873	0.650459	0.325681	0.722361	1	Long
HMCES	2	chr3_129305211_129305293_+; chr3_129306135_129306186_+	0.1575230940113137; 0.15752309401131373	2	0.805021	0.962544	0.194979	0.0374557	47.847	0.887324	4.07529e-11	3.31866e-10	Short
HMCN1	2	chr1_186190514_186190565_+; chr1_186190898_186190949_+	0.20324558007484833; 0.2032455800748484	2	0.0533682	0.256614	0.946632	0.743386	1.05864	0.493099	0.589005	0.9296	Short
HMG20A	2	chr15_77485499_77485550_+; chr15_77485552_77485603_+	0.05135735577273315; 0.05135735577273304	1	0.561072	0.61243	0.438928	0.38757	2.77602	0.476625	0.249571	0.511562	Short
HMGA2	4	chr12_65963520_65963571_+; chr12_65964710_65964761_+; chr12_65966168_65966219_+; chr12_65966240_65966291_+	0.2644242700712218; 0.021435532589601403; 0.22577777966966783; 0.06008202299115546	1	0.0241621	0.288586	0.0799382	0.0198561	12.6747	0.746201	0.00176896	0.0058578	Short
HMGB1	3	chr13_30458794_30458845_-; chr13_30459817_30459901_-; chr13_30460895_30460946_-	0.06736872268596816; 0.06737520039039144; 0.13474392307635963	3	0.751105	0.885849	0.112575	0.0452059	14.5228	0.658503	0.000702138	0.00251236	Short
HMGB2	2	chr4_173331701_173331752_-; chr4_173331753_173331804_-	0.007497784969970445; 0.007497784969970611	2	0.489975	0.497472	0.510025	0.502528	3.2475	0.434973	0.197158	0.418471	Short
HMGB3	5	chrX_150987881_150987932_+; chrX_150987984_150988035_+; chrX_150988132_150988183_+; chrX_150988718_150988769_+; chrX_150990724_150990775_+	0.35532753347575446; 0.05141021745491044; 0.048504041973504754; 0.4416900720261301; 0.013551720878039714	4	0.0661737	0.421501	0.253238	0.239687	69.8355	0.947798	6.84576e-16	8.48533e-15	Short
HMGCR	5	chr5_75360376_75360427_+; chr5_75360710_75360761_+; chr5_75361343_75361423_+; chr5_75361678_75361729_+; chr5_75361976_75362101_+	0.11037573076798957; 0.24675318054721518; 0.05760803724598326; 0.14261718342368124; 0.15690369064554016	2	0.00560224	0.115978	0.236408	0.0795038	20.8358	0.787923	2.98929e-05	0.000132933	Short
HMGCS1	3	chr5_43289395_43289446_-; chr5_43290752_43290803_-; chr5_43290860_43290911_-	0.38637033540340093; 0.2184611576310878; 0.1679091777723131	1	0.154189	0.322098	0.608483	0.222113	50.1592	0.870031	1.28252e-11	1.09197e-10	Short
HMGN1	2	chr21_39342317_39342368_-; chr21_39342777_39342828_-	0.14247556209440992; 0.14247556209440992	1	0.00125313	0.143729	0.998747	0.856271	17.3025	0.796584	0.000174906	0.000693288	Short
HMGN3	4	chr6_79201245_79201345_-; chr6_79201475_79201526_-; chr6_79201549_79201600_-; chr6_79201619_79201670_-	0.4199411342223073; 0.0955720827654019; 0.1891077333974119; 0.13526131805949337	1	0.0654957	0.200757	0.654257	0.234316	66.0869	0.949264	4.46073e-15	5.18531e-14	Short
HMGN4	2	chr6_26546450_26546501_+; chr6_26546886_26546937_+	0.3908905137832962; 0.3908905137832961	1	0.205125	0.596015	0.794875	0.403985	35.6333	0.901771	1.82948e-08	1.15455e-07	Short
HMGXB4	2	chr22_35295689_35295740_+; chr22_35295756_35295807_+	0.017601826416744903; 0.017601826416744848	1	0.525808	0.543409	0.474192	0.456591	-0.299065	0.37513	1	1	Short
HMMR	2	chr5_163491255_163491306_+; chr5_163491890_163491941_+	0.3169485732200912; 0.3169485732200912	1	0.164809	0.481757	0.835191	0.518243	55.4454	0.888372	9.12386e-13	8.7476e-12	Short
HNRNPA0	2	chr5_137752239_137752290_-; chr5_137752617_137752668_-	0.0749952466960083; 0.07499524669600832	2	0.921737	0.996732	0.0782632	0.00326797	1.45394	0.496933	0.483372	0.830343	Short
HNRNPA2B1	4	chr7_26190125_26190176_-; chr7_26190304_26190355_-; chr7_26190377_26190428_-; chr7_26191844_26191990_-	0.03357728994407569; 0.1548156637676394; 0.14976881049497243; 0.27100718431853604	4	0.707459	0.436452	0.157166	0.123589	54.2906	0.934853	1.62537e-12	1.53215e-11	NA
HNRNPA3	5	chr2_177222120_177222213_+; chr2_177222287_177222338_+; chr2_177222378_177222429_+; chr2_177223291_177223342_+; chr2_177223806_177223857_+	0.045064276850088916; 0.06132338303456693; 0.060571727113369986; 0.04424768339670804; 0.09006361616799383	5	0.0106761	0.0557404	0.125589	0.0355252	4.86657	0.496259	0.087748	0.208984	Short
HNRNPAB	4	chr5_178210666_178210764_+; chr5_178210909_178210960_+; chr5_178210975_178211026_+; chr5_178211130_178211181_+	0.10676237890646405; 0.021587844785677907; 0.0417101735226193; 0.0866400501695227	1	0.105684	0.212446	0.599248	0.512607	15.7967	0.746667	0.000371353	0.00139319	Short
HNRNPC	2	chr14_21210546_21210597_-; chr14_21210937_21210988_-	0.06434416482643474; 0.06434416482643468	1	0.654109	0.718453	0.345891	0.281547	2.64828	0.399015	0.266031	0.534564	Short
HNRNPD	3	chr4_82353829_82353880_-; chr4_82353882_82353933_-; chr4_82353971_82354022_-	0.16354827221639642; 0.16548799899933958; 0.329036271215736	3	0.196223	0.525259	0.405461	0.241912	109.068	0.965798	2.07152e-24	4.49029e-23	Short
HNRNPF	3	chr10_43385846_43385897_-; chr10_43385986_43386073_-; chr10_43386494_43386545_-	0.027977911538160545; 0.057769381894702265; 0.029791470356541578	2	0.0216903	0.0514818	0.0621839	0.0901618	2.81744	0.512262	0.244456	0.502922	NA
HNRNPH1	2	chr5_179614180_179614231_-; chr5_179614414_179614465_-	0.2509223504015079; 0.2509223504015078	1	0.0586401	0.309562	0.94136	0.690438	43.3439	0.895735	3.8726e-10	2.86738e-09	Short
HNRNPH3	3	chr10_68342160_68342211_+; chr10_68342220_68342271_+; chr10_68343140_68343191_+	0.05362035386750125; 0.05690632470262791; 0.11052667857012909	3	0.44575	0.499371	0.114476	0.00394912	6.46148	0.57638	0.0395282	0.10135	Short
HNRNPK	4	chr9_83968083_83968134_-; chr9_83968149_83968227_-; chr9_83968240_83968291_-; chr9_83969141_83969192_-	0.020980551014407225; 0.011729265443584574; 0.0800815914151265; 0.04737177495713481	3	0.0100989	0.0574706	0.0790126	0.0999932	0.134007	0.393	0.935192	1	NA
HNRNPLL	3	chr2_38563508_38563559_-; chr2_38564032_38564083_-; chr2_38564101_38564152_-	0.15406078251890445; 0.02492440083703029; 0.1291363816818742	1	0.47425	0.603387	0.232492	0.0784314	3.18869	0.391679	0.203041	0.428324	Short
HNRNPM	2	chr19_8488909_8488960_+; chr19_8489063_8489114_+	0.015881558352514563; 0.01588155835251459	2	0.0404187	0.0563002	0.959581	0.9437	0.227402	0.388489	0.892525	1	Short
HNRNPU	3	chr1_244853388_244853439_-; chr1_244853481_244853570_-; chr1_244853658_244853709_-	0.09181333013703433; 0.0871858319224844; 0.1789991620595186	3	0.578624	0.757623	0.218437	0.126623	13.1916	0.651639	0.00136612	0.00461579	Short
HNRNPUL1	3	chr19_41306999_41307050_+; chr19_41307296_41307377_+; chr19_41307542_41307700_+	0.05955445954734789; 0.03824671685710204; 0.021307742690245823	1	0.405116	0.464671	0.439434	0.418126	2.99527	0.539043	0.223658	0.465687	Short
HOMER2	2	chr15_82841082_82841133_-; chr15_82848983_82849034_-	0.5278332778332777; 0.5278332778332779	2	0.456294	0.984127	0.543706	0.015873	0.273375	0.571429	0.872243	1	Short
HOOK2	2	chr19_12762975_12763054_-; chr19_12763075_12763126_-	0.05037037037037034; 0.050370370370370454	2	0.486667	0.537037	0.513333	0.462963	-0.0279202	0.400387	1	1	Short
HOOK3	4	chr8_43018707_43018758_+; chr8_43021082_43021133_+; chr8_43030392_43030443_+; chr8_43030484_43030535_+	0.2532203506895037; 0.15211489166043823; 0.06595375142470179; 0.03515170760436356	1	0.0499936	0.303214	0.112986	0.0778346	1.10356	0.581662	0.575924	0.920321	Short
HOTAIRM1	2	chr7_27099865_27099966_+; chr7_27100207_27100258_+	0.059060945307101154; 0.05906094530710121	2	0.651065	0.592004	0.348935	0.407996	1.08539	0.366197	0.581178	0.924173	Long
HOXC10	2	chr12_53989513_53989564_+; chr12_53990228_53990279_+	0.08136751312029936; 0.08136751312029933	1	0.214709	0.296077	0.785291	0.703923	0.602323	0.384615	0.739958	1	Short
HOXC9	2	chr12_54002919_54002970_+; chr12_54003286_54003337_+	0.1897373557584825; 0.18973735575848244	1	0.436224	0.625962	0.563776	0.374038	0.806223	0.468619	0.668237	0.983447	Short
HOXD-AS2	3	chr2_176131987_176132038_-; chr2_176132276_176132327_-; chr2_176134846_176134897_-	0.12200128158917056; 0.008586856034816515; 0.1134144255543541	1	0.582806	0.469391	0.131146	0.253147	0.189281	0.366667	0.9097	1	Long
HOXD11	2	chr2_176109537_176109637_+; chr2_176111661_176111752_+	0.25298008092125734; 0.25298008092125734	1	0.555882	0.808862	0.444118	0.191138	1.09912	0.591105	0.577203	0.921288	Short
HOXD13	2	chr2_176094857_176094908_+; chr2_176095893_176095944_+	0.7047258297258298; 0.7047258297258296	1	0.0138889	0.718615	0.986111	0.281385	12.471	0.726866	0.00195869	0.00640106	Short
HP1BP3	4	chr1_20742679_20742730_-; chr1_20743210_20743261_-; chr1_20744637_20744688_-; chr1_20744745_20744796_-	0.3600392398446377; 0.243159069593235; 0.38715593834778267; 0.21604237109008997	3	0.034443	0.250485	0.510843	0.150804	140.011	0.985075	3.95321e-31	1.12981e-29	Short
HPCAL1	2	chr2_10427296_10427347_+; chr2_10427553_10427604_+	0.1531605494164287; 0.15316054941642865	1	0.0524637	0.205624	0.947536	0.794376	15.6547	0.708393	0.000398686	0.001492	Short
HPRT1	3	chrX_134500288_134500339_+; chrX_134500346_134500397_+; chrX_134500617_134500668_+	0.11478403132852669; 0.09446457504359723; 0.20924860637212395	3	0.0422059	0.15699	0.913978	0.704729	5.93586	0.603448	0.0514097	0.129085	Short
HPS5	3	chr11_18278770_18278821_-; chr11_18278864_18278915_-; chr11_18279050_18279101_-	0.07695394516368631; 0.01806982697724252; 0.09502377214092875	3	0.236724	0.331748	0.40469	0.327736	0.155872	0.346875	0.925024	1	Short
HR	2	chr8_22114419_22114470_-; chr8_22115068_22115119_-	0.22868757733549316; 0.22868757733549339	2	0.678466	0.907153	0.321534	0.0928466	0.456889	0.465578	0.79577	1	Short
HS2ST1	4	chr1_87106170_87106221_+; chr1_87108145_87108196_+; chr1_87109373_87109424_+; chr1_87109931_87109982_+	0.4025363411138792; 0.15722920658840456; 0.007456799253347218; 0.2527639337788218	1	0.260178	0.662714	0.43063	0.177866	1.0786	0.517341	0.583156	0.925754	Short
HS6ST1	2	chr2_128265480_128265531_-; chr2_128265599_128265650_-	0.1287149611617697; 0.12871496116176973	2	0.774063	0.902778	0.225937	0.0972222	0.0044142	0.313103	0.997795	1	Short
HSBP1	5	chr16_83811497_83811548_+; chr16_83811558_83811609_+; chr16_83811615_83811691_+; chr16_83811744_83811795_+; chr16_83812942_83812993_+	0.025938849122280172; 0.045813777186345994; 0.011503212963676734; 0.046706440029448626; 0.03654939924285438	4	0.151027	0.176966	0.0682622	0.0317128	52.4705	0.862805	4.03806e-12	3.60932e-11	Short
HSD17B11	2	chr4_87336610_87336661_-; chr4_87336841_87336892_-	0.03894492024140436; 0.03894492024140428	1	0.756106	0.717161	0.243894	0.282839	1.38865	0.316742	0.499412	0.847847	Long
HSD17B12	3	chr11_43856564_43856615_+; chr11_43867132_43867183_+; chr11_43867239_43867290_+	0.4512269044704784; 0.24590546132773797; 0.20532144314274056	1	0.517765	0.968992	0.236329	0.0310078	24.1675	0.818043	5.6505e-06	2.76788e-05	Short
HSD17B4	3	chr5_119541999_119542050_+; chr5_119542203_119542254_+; chr5_119542281_119542332_+	0.049269873235956274; 0.0036496810788670953; 0.04562019215708896	1	0.0327869	0.0820568	0.261877	0.216257	0.0182624	0.431429	0.99091	1	Short
HSDL1	3	chr16_84122281_84122332_-; chr16_84122364_84122415_-; chr16_84124295_84124346_-	0.1552116402116402; 0.3192328042328042; 0.47444444444444445	3	0	0.474444	0.417989	0.262778	4.27784	0.526506	0.117782	0.269637	Short
HSDL2	4	chr9_112470557_112470608_+; chr9_112470673_112470751_+; chr9_112471640_112471691_+; chr9_112472354_112472405_+	0.3120119259825142; 0.2864437441643324; 0.10204089211442151; 0.4964147780324252	4	0.0838214	0.395833	0.683915	0.1875	85.911	0.968699	2.21139e-19	3.45732e-18	Short
HSP90AA1	4	chr14_102080742_102080793_-; chr14_102081048_102081099_-; chr14_102081132_102081183_-; chr14_102081593_102081684_-	0.14134145255575375; 0.023688125943355398; 0.030720824215029585; 0.19575040271413874	4	0.020727	0.216477	0.232814	0.0914725	28.9818	0.82344	5.08948e-07	2.80892e-06	Short
HSP90AB1	3	chr6_44253727_44253778_+; chr6_44253832_44253883_+; chr6_44254097_44254148_+	0.006644892009094849; 0.005551963102415902; 0.012196855111510807	3	0.364412	0.371057	0.179572	0.167375	0.517734	0.337995	0.771926	1	Short
HSPA13	3	chr21_14371115_14371166_-; chr21_14371184_14371235_-; chr21_14372798_14372890_-	0.13863283964960715; 0.1267791748387576; 0.2654120144883646	3	0.0676691	0.333081	0.479166	0.340534	83.9105	0.957516	6.01259e-19	9.30292e-18	Short
HSPA1A	2	chr6_31817750_31817801_+; chr6_31817803_31817942_+	0.010283283967494491; 0.01028328396749456	2	0.134343	0.12406	0.865657	0.87594	1.7545	0.313158	0.415924	0.747697	Long
HSPA4L	3	chr4_127833324_127833375_+; chr4_127833911_127833962_+; chr4_127834022_127834073_+	0.4590420651019029; 0.2823227566888824; 0.17671930841302033	1	0.379648	0.83869	0.205291	0.0285714	21.7799	0.811232	1.86447e-05	8.45038e-05	Short
HSPA5	2	chr9_125236240_125236291_-; chr9_125236303_125236354_-	0.0024012377343499702; 0.0024012377343500257	2	0.495565	0.493163	0.504435	0.506837	1.18725	0.392241	0.552323	0.900535	Long
HSPA9	3	chr5_138555335_138555411_-; chr5_138555749_138555800_-; chr5_138555828_138555879_-	0.09747697077518558; 0.03562164277772033; 0.0618553279974651	1	0.140733	0.202588	0.811658	0.714182	4.8366	0.487472	0.0890729	0.211914	Short
HSPB1	2	chr7_76304241_76304292_+; chr7_76304294_76304345_+	0.004938576532489303; 0.004938576532489358	2	0.703739	0.708678	0.296261	0.291322	1.2417	0.334129	0.537488	0.886984	Short
HSPBP1	2	chr19_55262227_55262278_-; chr19_55262356_55262407_-	0.058531277553374665; 0.05853127755337473	2	0.906773	0.965304	0.0932268	0.0346956	1.23711	0.511421	0.538724	0.888043	Short
HSPD1	2	chr2_197486584_197486635_-; chr2_197486756_197486807_-	0.030497645881343072; 0.030497645881343086	2	0.10975	0.140248	0.89025	0.859752	0.349931	0.409877	0.839486	1	Short
HSPE1	2	chr2_197503332_197503383_+; chr2_197503398_197503449_+	0.036892576066818394; 0.03689257606681833	1	0.928249	0.965142	0.0717507	0.0348582	0.552173	0.484043	0.758747	1	Short
HSPH1	2	chr13_31136625_31136676_-; chr13_31136964_31137015_-	0.24992342038200754; 0.24992342038200757	2	0.157373	0.407296	0.842627	0.592704	9.91114	0.674041	0.00704406	0.0210571	Short
HTATSF1	3	chrX_136512195_136512246_+; chrX_136512288_136512339_+; chrX_136512574_136512675_+	0.0140262616944829; 0.05740262427137849; 0.04337636257689555	2	0.440171	0.454197	0.011396	0.0547724	7.31469	0.570281	0.025801	0.0687872	NA
HTRA2	2	chr2_74533126_74533177_+; chr2_74533268_74533350_+	0.017355936346990952; 0.017355936346990952	1	0.809229	0.826585	0.190771	0.173415	-0.00472496	0.355742	1	1	Short
HTT	2	chr4_3240608_3240659_+; chr4_3243906_3243957_+	0.11263506564998471; 0.11263506564998485	2	0.845315	0.95795	0.154685	0.0420496	1.35067	0.500713	0.508985	0.857288	Short
HUWE1	3	chrX_53532794_53532845_-; chrX_53532922_53532973_-; chrX_53533190_53533241_-	0.2698030169619374; 0.15121133184101698; 0.42101434880295446	3	0.364817	0.785831	0.406572	0.136769	100.407	0.975207	1.57395e-22	3.05729e-21	Short
IAH1	2	chr2_9488416_9488467_+; chr2_9488517_9488622_+	0.4882966315698805; 0.4882966315698804	1	0.388363	0.876659	0.611637	0.123341	97.3374	0.973597	7.30226e-22	1.34284e-20	Short
ICA1	2	chr7_8113184_8113235_-; chr7_8113791_8113842_-	0.14319014319014323; 0.143190143190143	1	0.545455	0.688645	0.454545	0.311355	4.17899	0.400856	0.123749	0.281574	Short
ICAM1	2	chr19_10285757_10285808_+; chr19_10286564_10286646_+	0.030101429925868672; 0.030101429925868617	1	0.159777	0.189878	0.840223	0.810122	1.86926	0.320106	0.392731	0.718672	Short
ICE1	3	chr5_5489660_5489711_+; chr5_5489723_5489774_+; chr5_5490169_5490220_+	0.03212232673561331; 0.031510815165597936; 0.06363314190121128	3	0.0827056	0.114828	0.860797	0.797164	4.40939	0.371742	0.110284	0.25468	Short
ICE2	3	chr15_60423001_60423090_-; chr15_60423121_60423172_-; chr15_60468065_60468116_-	0.1864243943191312; 0.05133667502088546; 0.23776106934001673	3	0.138596	0.376358	0.366667	0.180242	-0.29981	0.392094	1	1	Short
ICMT	4	chr1_6221193_6221244_-; chr1_6223491_6223576_-; chr1_6223581_6223632_-; chr1_6223637_6223688_-	0.20321791096168468; 0.09931785756938008; 0.08104234982029135; 0.022857703572013235	1	0.0357653	0.058623	0.695729	0.492511	12.835	0.590331	0.00163272	0.00543278	Short
ID1	2	chr20_31606344_31606395_+; chr20_31606411_31606510_+	0.014423587849406116; 0.014423587849406116	1	0.365706	0.38013	0.634294	0.61987	0.450736	0.368635	0.798222	1	Short
ID2	2	chr2_8684106_8684157_+; chr2_8684267_8684318_+	0.12631561712021477; 0.12631561712021488	2	0.0783951	0.204711	0.921605	0.795289	0.130955	0.418675	0.93662	1	Short
ID4	3	chr6_19839361_19839412_+; chr6_19839778_19839829_+; chr6_19840633_19840684_+	0.23129209231807496; 0.02002435420823162; 0.2513164465263065	3	0.0155611	0.246853	0.50186	0.250544	0.34314	0.558571	0.842341	1	Short
IDE	4	chr10_92450087_92450138_-; chr10_92452247_92452298_-; chr10_92453714_92453765_-; chr10_92453776_92453827_-	0.26628274616079495; 0.012009276219244525; 0.1724896544090606; 0.08178381553248996	1	0.117909	0.199693	0.266283	0	0.0592875	0.416066	0.970791	1	Short
IDH3A	2	chr15_78169202_78169253_+; chr15_78170491_78170542_+	0.6522194467943323; 0.6522194467943323	1	0.261495	0.913715	0.738505	0.0862854	23.2126	0.846761	9.10867e-06	4.28862e-05	Short
IDI1	2	chr10_1040023_1040074_-; chr10_1040109_1040160_-	0.014659689473539128; 0.014659689473539073	1	0.481326	0.466667	0.518674	0.533333	2.40808	0.3996	0.29998	0.589322	Long
IDS	5	chrX_149478769_149478820_-; chrX_149478854_149478905_-; chrX_149479517_149479568_-; chrX_149482462_149482513_-; chrX_149482541_149482592_-	0.21365917581713667; 0.17339447970828475; 0.15327579467217414; 0.14067787206278592; 0.39965157813480967	5	0.230165	0.629817	0.272046	0.0583868	20.2276	0.825746	4.05169e-05	0.000176162	Short
IDUA	2	chr4_1004455_1004506_+; chr4_1004508_1004559_+	0.04236695758434883; 0.04236695758434883	1	0.672751	0.715118	0.327249	0.284882	0.393003	0.377997	0.8216	1	Short
IER3IP1	2	chr18_47155042_47155093_-; chr18_47156030_47156081_-	0.4962335238821856; 0.49623352388218567	2	0.454598	0.950832	0.545402	0.0491681	32.6626	0.855607	8.08004e-08	4.783e-07	Short
IER5L	2	chr9_129175552_129175603_-; chr9_129176658_129176709_-	0.018499462115915077; 0.018499462115915133	2	0.878524	0.897024	0.121476	0.102976	10.537	0.411625	0.00515134	0.0156918	Short
IFFO1	2	chr12_6539539_6539590_-; chr12_6539668_6539719_-	0.06304296002134435; 0.06304296002134441	2	0.441212	0.378169	0.558788	0.621831	-0.264817	0.37859	1	1	Long
IFFO2	2	chr1_18904284_18904335_-; chr1_18908291_18908342_-	0.2500513136288999; 0.2500513136288998	1	0.0119048	0.261956	0.988095	0.738044	-0.147251	0.410805	1	1	Short
IFI16	2	chr1_159015936_159015987_+; chr1_159055100_159055151_+	0.05440264810354954; 0.05440264810354967	2	0.0295469	0.0839495	0.970453	0.916051	29.146	0.771513	4.68837e-07	2.60034e-06	Short
IFI6	2	chr1_27666066_27666117_-; chr1_27666128_27666179_-	0.0; 0.0	1	0.5	0.5	0.5	0.5	2.18951	0.406452	0.334622	0.638643	NA
IFIT5	3	chr10_89418763_89418814_+; chr10_89418823_89418874_+; chr10_89419873_89419924_+	0.1752688172043011; 0.11706349206349209; 0.2923323092677931	3	0.278085	0.453354	0.436969	0.144636	1.75849	0.487923	0.415097	0.746509	Short
IFNAR1	3	chr21_33355990_33356041_+; chr21_33359694_33359745_+; chr21_33359772_33359864_+	0.2996831211116925; 0.15910081981510552; 0.140582301296587	1	0.700317	1	0.140582	0	1.98952e-13	0.4	1	1	Short
IFNAR2	2	chr21_33265505_33265556_+; chr21_33265613_33265664_+	0.03782557720057722; 0.03782557720057711	1	0.361635	0.32381	0.638365	0.67619	1.76563	0.335052	0.413616	0.744144	Long
IFRD1	2	chr7_112475678_112475729_+; chr7_112476141_112476192_+	0.18734523601064765; 0.18734523601064768	2	0.21572	0.403065	0.78428	0.596935	18.6641	0.74746	8.85388e-05	0.000367846	Short
IFT22	3	chr7_101313850_101313901_-; chr7_101314788_101314839_-; chr7_101314862_101314913_-	0.07308125748069076; 0.15765203724287008; 0.08457077976217925	2	0.419484	0.504055	0.0263158	0.099397	1.72586	0.416407	0.421925	0.754855	NA
IFT46	2	chr11_118544543_118544594_-; chr11_118544604_118544655_-	0.009919465447511933; 0.009919465447511933	1	0.505787	0.495868	0.494213	0.504132	0.424579	0.38209	0.80873	1	Long
IFT57	2	chr3_108162276_108162327_-; chr3_108162457_108162508_-	0.3266089298081042; 0.3266089298081042	1	0.142925	0.469534	0.857075	0.530466	1.02265	0.495012	0.5997	0.939534	Short
IFT81	2	chr12_110218671_110218722_+; chr12_110218742_110218793_+	0.0023474178403756207; 0.0023474178403755652	1	0.502347	0.5	0.497653	0.5	0.929881	0.402094	0.628172	0.957408	Long
IGBP1	2	chrX_70166082_70166133_+; chrX_70166273_70166324_+	0.11351734369637184; 0.1135173436963719	2	0.031746	0.145263	0.968254	0.854737	4.52527	0.53934	0.104076	0.242466	Short
IGF1R	5	chr15_98957580_98957631_+; chr15_98958613_98958664_+; chr15_98958682_98958733_+; chr15_98958765_98958816_+; chr15_98964479_98964530_+	0.03659488233584908; 0.009250725370990087; 0.054375737087182074; 0.017053341136478432; 0.11727468593049958	5	0.0442007	0.0807956	0.255096	0.137821	0.784501	0.406869	0.675535	0.988303	Short
IGF2BP3	3	chr7_23308569_23308620_-; chr7_23310209_23310260_-; chr7_23311359_23311410_-	0.016846776042178338; 0.04570684743098541; 0.0625536234731637	3	0.0284425	0.0909962	0.0735518	0.056705	0.105838	0.350224	0.948457	1	Short
IGFBP4	2	chr17_40457603_40457654_+; chr17_40457676_40457727_+	0.08026599362511444; 0.08026599362511444	1	0.48227	0.402004	0.51773	0.597996	0.178615	0.415033	0.914564	1	Long
IGFBP5	4	chr2_216672105_216672156_-; chr2_216672213_216672264_-; chr2_216672323_216672438_-; chr2_216672496_216672547_-	0.10415332674913078; 0.05925157532142877; 0.12323761913722858; 0.04016728293333101	3	0.109788	0.149955	0.322393	0.21824	12.5062	0.66761	0.00192449	0.00629847	Short
IGFBP7	3	chr4_57031078_57031129_-; chr4_57031154_57031205_-; chr4_57031261_57031312_-	0.018839381740747285; 0.014858755614326646; 0.003980626126420694	1	0.075081	0.0711004	0.466208	0.485047	1.17555	0.320988	0.555562	0.903519	Long
IGHMBP2	2	chr11_68940480_68940531_+; chr11_68940550_68940601_+	0.007264137247167679; 0.0072641372471676235	1	0.526954	0.51969	0.473046	0.48031	1.20782	0.332542	0.546669	0.895576	Long
IGSF3	3	chr1_116574392_116574493_-; chr1_116574518_116574569_-; chr1_116576743_116576828_-	0.21656083070298532; 0.07154138148614297; 0.28810221218912835	3	0.0677624	0.355865	0.514961	0.2984	55.473	0.941368	8.99892e-13	8.66484e-12	Short
IKBKAP	2	chr9_108868635_108868686_-; chr9_108868761_108868812_-	0.015082964950367872; 0.015082964950367705	1	0.303026	0.318109	0.696974	0.681891	1.16148	0.397554	0.559484	0.906283	Short
IKBKB	2	chr8_42331505_42331607_+; chr8_42331858_42331909_+	0.1627920375651773; 0.1627920375651773	1	0.376891	0.539683	0.623109	0.460317	-0.437556	0.349306	1	1	Short
IKZF5	2	chr10_122990807_122990858_-; chr10_122993681_122993732_-	1.0; 1.0	1	0	1	1	0	140.011	0.985075	3.95321e-31	1.12981e-29	Short
IL11	3	chr19_55364387_55364438_-; chr19_55364550_55364601_-; chr19_55365561_55365612_-	0.25206845653590826; 0.051866413317872326; 0.3039348698537807	3	0.150115	0.45405	0.726112	0.474043	48.5962	0.901431	2.80207e-11	2.33697e-10	Short
IL13RA1	4	chrX_118791916_118791967_+; chrX_118791991_118792042_+; chrX_118792265_118792361_+; chrX_118794482_118794533_+	0.19823921826434504; 0.05467808655541414; 0.12384688732519508; 0.3767641921449542	4	0.0687307	0.26697	0.796372	0.419608	45.1969	0.919225	1.5333e-10	1.18009e-09	Short
IL17RA	2	chr22_17109896_17109980_+; chr22_17112686_17112777_+	0.20938629012707022; 0.20938629012707025	2	0.601983	0.81137	0.398017	0.18863	3.7987	0.501971	0.149666	0.330976	Short
IL1A	2	chr2_112773917_112773968_-; chr2_112774202_112774253_-	0.30647173489278745; 0.3064717348927876	2	0.314815	0.621287	0.685185	0.378713	-0.501284	0.398922	1	1	Short
IL6ST	3	chr5_55936646_55936697_-; chr5_55938337_55938388_-; chr5_55938740_55938791_-	0.19147852884035643; 0.10869341908398653; 0.08278510975636989	1	0.0144928	0.0972779	0.973913	0.782435	10.1917	0.715142	0.00612219	0.0184241	Short
IL7R	2	chr5_35878188_35878239_+; chr5_35879552_35879603_+	0.6036974297843863; 0.6036974297843865	2	0.220779	0.824477	0.779221	0.175523	7.65742	0.659357	0.0217377	0.0586512	Short
ILF2	3	chr1_153661740_153661839_-; chr1_153662038_153662089_-; chr1_153662095_153662146_-	0.028542497660186517; 0.010619375401320241; 0.017923122258866053	1	0.399432	0.417356	0.188143	0.159601	-0.0482939	0.370173	1	1	Short
ILF3	5	chr19_10689512_10689563_+; chr19_10689596_10689647_+; chr19_10689652_10689751_+; chr19_10689796_10689847_+; chr19_10692347_10692398_+	0.0431184444265261; 0.0059565744214409855; 0.05822069866768376; 0.025122127750449974; 0.0461809564130487	3	0.0298063	0.0729247	0.415144	0.461325	1.66556	0.341709	0.43484	0.770283	NA
IMMT	2	chr2_86143936_86143987_-; chr2_86144095_86144146_-	0.044001950936238154; 0.044001950936238265	2	0.07183	0.027828	0.92817	0.972172	0.425853	0.428571	0.808215	1	Long
IMP4	2	chr2_130346573_130346624_+; chr2_130347759_130347810_+	0.24492274912644885; 0.24492274912644899	2	0.615897	0.860819	0.384103	0.139181	38.4267	0.881329	4.52635e-09	3.01331e-08	Short
IMPA1	3	chr8_81657953_81658030_-; chr8_81658148_81658199_-; chr8_81659232_81659283_-	0.7111900213459589; 0.09037873386800484; 0.6208112874779541	1	0	0.620811	0.906957	0.195767	87.9777	0.970297	7.86844e-20	1.26544e-18	Short
IMPACT	3	chr18_24450981_24451032_+; chr18_24451545_24451596_+; chr18_24453480_24453531_+	0.10847117794486216; 0.19158173210804785; 0.30005291005290996	3	0	0.108471	0.385478	0.0854247	0.270223	0.471721	0.873619	1	Short
IMPAD1	8	chr8_56957931_56957982_-; chr8_56962706_56962757_-; chr8_56963096_56963147_-; chr8_56963162_56963213_-; chr8_56963240_56963291_-; chr8_56963329_56963380_-; chr8_56963381_56963432_-; chr8_56963505_56963556_-	0.1830721698912689; 0.18710811255851115; 0.0012846792905782528; 0.004373523157259668; 0.04491029146172202; 0.07590856324238159; 0.0414907653610466; 0.21352886483246775	8	0.0981004	0.311629	0.218244	0.035172	53.221	0.933442	2.77462e-12	2.52019e-11	Short
INAFM2	2	chr15_40325187_40325238_+; chr15_40326664_40326715_+	0.2522054267658351; 0.25220542676583513	2	0.110029	0.362234	0.889971	0.637766	0.459527	0.444703	0.794721	1	Short
INCENP	5	chr11_62152275_62152326_+; chr11_62153613_62153664_+; chr11_62154628_62154679_+; chr11_62154687_62154779_+; chr11_62155423_62155474_+	0.5641495883912472; 0.03343305673394677; 0.2994636240604404; 0.1735853416870307; 0.05766756590982944	1	0.296	0.86015	0.0597509	0.00208333	66.4645	0.955665	3.69332e-15	4.31561e-14	Short
ING2	2	chr4_183510923_183510974_+; chr4_183511045_183511096_+	0.021106768748477223; 0.021106768748477278	2	0.320766	0.341872	0.679234	0.658128	0.0252411	0.327323	0.987459	1	Short
ING3	2	chr7_120974990_120975041_+; chr7_120975606_120975657_+	0.21865032734597956; 0.21865032734597944	1	0.00724638	0.225897	0.992754	0.774103	1.28731	0.466443	0.525369	0.874056	Short
ING5	2	chr2_241725935_241726033_+; chr2_241729427_241729478_+	0.17590055345809824; 0.17590055345809824	1	0.5128	0.336899	0.4872	0.663101	0.0531232	0.377901	0.973788	1	Long
INHBA	3	chr7_41685114_41685165_-; chr7_41685378_41685429_-; chr7_41685572_41685623_-	0.42388614252891593; 0.27006999380769525; 0.15381614872122074	1	0.0726525	0.226469	0.901166	0.47728	10.9384	0.70858	0.00421454	0.0130779	Short
INIP	2	chr9_112683903_112683981_-; chr9_112686967_112687018_-	0.06010204081632653; 0.06010204081632653	1	0.542676	0.602778	0.457324	0.397222	0.598928	0.308397	0.741215	1	Short
INPP4A	3	chr2_98587631_98587682_+; chr2_98587706_98587757_+; chr2_98590105_98590156_+	0.45784100198361666; 0.0764292614886842; 0.3814117404949324	1	0.278592	0.736433	0.442815	0.0614035	92.6156	0.96248	7.74059e-21	1.34101e-19	Short
INPP4B	2	chr4_142023160_142023211_-; chr4_142028725_142028776_-	0.5222619570445657; 0.5222619570445657	1	0.239643	0.761905	0.760357	0.238095	10.8937	0.689552	0.0043099	0.0133277	Short
INPP5B	2	chr1_37860697_37860748_-; chr1_37862085_37862136_-	0.22929292929292933; 0.22929292929292927	1	0.1	0.329293	0.9	0.670707	5.36058	0.578875	0.0685433	0.167696	Short
INPP5F	2	chr10_119792146_119792197_+; chr10_119829100_119829200_+	0.3081395666921983; 0.3081395666921982	1	0.13923	0.447369	0.86077	0.552631	18.9255	0.785388	7.76941e-05	0.000326112	Short
INPP5K	3	chr17_1494577_1494628_-; chr17_1494640_1494691_-; chr17_1495560_1495659_-	0.16127563012751994; 0.14789477669458723; 0.30917040682210734	3	0.122951	0.432121	0.475215	0.313939	-0.0618209	0.554131	1	1	Short
INPPL1	2	chr11_72238883_72238934_+; chr11_72239054_72239147_+	0.043959075176434964; 0.043959075176434936	1	0.208852	0.164893	0.791148	0.835107	0.00416338	0.392458	0.99792	1	Long
INSIG1	2	chr7_155308544_155308595_+; chr7_155310184_155310235_+	0.7108410284795624; 0.7108410284795625	2	0.101167	0.812008	0.898833	0.187992	140.011	0.985075	3.95321e-31	1.12981e-29	Short
INSIG2	5	chr2_118108429_118108480_+; chr2_118108545_118108596_+; chr2_118109980_118110031_+; chr2_118110612_118110663_+; chr2_118110946_118110997_+	0.3205903389851529; 0.283722595928857; 0.3759302130682054; 0.07660245080711676; 0.15178027103868783	3	0.0727848	0.393375	0.167739	0.0159586	12.1769	0.683099	0.0022689	0.00735588	Short
INTS10	2	chr8_19844152_19844203_+; chr8_19852016_19852067_+	0.03835747953622458; 0.03835747953622459	2	0.114439	0.152797	0.885561	0.847203	2.39564	0.323607	0.301851	0.592219	Short
INTS13	2	chr12_26905181_26905232_-; chr12_26905248_26905299_-	0.014962664656072988; 0.014962664656072988	1	0.498804	0.513766	0.501196	0.486234	2.18019	0.368085	0.336185	0.640489	Short
INTS6	3	chr13_51365204_51365255_-; chr13_51365324_51365375_-; chr13_51365503_51365554_-	0.4059192071933244; 0.1623300575976222; 0.5682492647909467	3	0.119222	0.687471	0.558118	0.152199	50.1596	0.9104	1.28227e-11	1.09197e-10	Short
INTS6L	2	chrX_135582407_135582458_+; chrX_135582459_135582510_+	0.0; 0.0	1	0.5	0.5	0.5	0.5	0.773218	0.406667	0.679357	0.9926	NA
INTS7	3	chr1_211940403_211940454_-; chr1_211941348_211941399_-; chr1_211941722_211941773_-	0.18429836922483983; 0.04705287415615733; 0.23135124338099705	3	0.254287	0.485638	0.194715	0.0104167	5.38386	0.537406	0.0677501	0.165936	Short
INVS	2	chr9_100300767_100300818_+; chr9_100302124_100302175_+	0.055507037978425475; 0.0555070379784256	2	0.0823232	0.13783	0.917677	0.86217	1.41095	0.440092	0.493875	0.841631	Short
IPO13	2	chr1_43967702_43967753_+; chr1_43967971_43968022_+	0.27984770484770494; 0.2798477048477049	1	0.51479	0.794637	0.48521	0.205363	2.25288	0.484985	0.324185	0.622962	Short
IPO5	4	chr13_98021831_98021882_+; chr13_98022449_98022500_+; chr13_98022929_98022980_+; chr13_98023027_98023118_+	0.16595150255778424; 0.19029076021153346; 0.15948296927457667; 0.19675929349474103	4	0.170609	0.336561	0.269833	0.0730737	47.5748	0.930081	4.66948e-11	3.74811e-10	Short
IPO7	7	chr11_9445557_9445608_+; chr11_9445975_9446026_+; chr11_9446084_9446167_+; chr11_9446178_9446229_+; chr11_9446699_9446750_+; chr11_9446846_9446897_+; chr11_9447200_9447251_+	0.13032768628067556; 0.04522214251710929; 0.1389009951541888; 0.14134305608820175; 0.15981207121983818; 0.15771541140409306; 0.1382663974162441	5	0	0.130328	0.247596	0.10933	79.061	0.965404	6.79405e-18	9.67775e-17	Short
IPO8	3	chr12_30628981_30629032_-; chr12_30629136_30629187_-; chr12_30630390_30630441_-	0.33723255879223885; 0.015172632640844258; 0.32205992615139456	1	0.0910115	0.413071	0.737959	0.400726	9.34043	0.608983	0.00937025	0.0272132	Short
IPO9	5	chr1_201876221_201876272_+; chr1_201876322_201876373_+; chr1_201876538_201876633_+; chr1_201876684_201876735_+; chr1_201876911_201876962_+	0.03045972555016726; 0.07824354221437924; 0.05524312166021095; 0.03400945486976564; 0.019450691234570022	2	0.0531387	0.0835984	0.212001	0.192551	1.05268	0.32106	0.590763	0.929763	Short
IPPK	2	chr9_92613183_92613234_-; chr9_92614561_92614612_-	0.14077499404104393; 0.14077499404104388	1	0.934399	0.793624	0.0656013	0.206376	0.289215	0.429652	0.865362	1	Long
IQGAP1	3	chr15_90501195_90501246_+; chr15_90501504_90501555_+; chr15_90502188_90502239_+	0.030427000111291125; 0.10338861642868896; 0.1338156165399801	3	0.0422423	0.0726693	0.554267	0.420451	0.0328827	0.386014	0.983693	1	Short
IREB2	3	chr15_78498401_78498452_+; chr15_78498468_78498519_+; chr15_78501400_78501451_+	0.4271432625705398; 0.19128495975206283; 0.6184282223226024	3	0.14726	0.574404	0.737541	0.119113	26.5281	0.866242	1.73575e-06	9.09848e-06	Short
IRF2	2	chr4_184387729_184387780_-; chr4_184387895_184387946_-	0.31927106611200873; 0.3192710661120087	1	0.271398	0.590669	0.728602	0.409331	0.723827	0.543175	0.696343	1	Short
IRF2BP2	5	chr1_234604269_234604320_-; chr1_234605762_234605813_-; chr1_234606747_234606798_-; chr1_234606917_234607075_-; chr1_234607079_234607130_-	0.2294066255155897; 0.18783678576166202; 0.09300863946629778; 0.42624994150314804; 0.08400210924040147	4	0.00787707	0.0918792	0.236136	0.00672907	53.3976	0.939641	2.54011e-12	2.31186e-11	Short
IRF2BPL	3	chr14_77024543_77024594_-; chr14_77024642_77024693_-; chr14_77024915_77024966_-	0.006904692792306877; 0.004172619957275914; 0.002732072835030963	1	0.21244	0.215172	0.429934	0.423029	0.0616231	0.36129	0.969658	1	Short
IRS2	3	chr13_109753837_109753888_-; chr13_109753921_109753972_-; chr13_109754078_109754129_-	0.11815767565767571; 0.008090520590520567; 0.12624819624819625	3	0.0189899	0.145238	0.527086	0.408929	1.52178	0.497531	0.46725	0.810731	Short
IRX3	2	chr16_54283304_54283355_-; chr16_54283409_54283460_-	0.05584239965578702; 0.05584239965578697	1	0.560606	0.504764	0.439394	0.495236	0.882546	0.352449	0.643217	0.970399	Long
ISCA1	2	chr9_86264546_86264597_-; chr9_86265767_86265818_-	0.3528259751943963; 0.35282597519439635	2	0.474603	0.827429	0.525397	0.172571	50.8501	0.914928	9.07912e-12	7.83424e-11	Short
ISCA2	2	chr14_74495036_74495087_+; chr14_74495262_74495363_+	0.06304447358987365; 0.06304447358987364	1	0.0755911	0.138636	0.924409	0.861364	4.42609	0.55615	0.109367	0.253084	Short
ISCU	3	chr12_108569043_108569094_+; chr12_108569158_108569209_+; chr12_108569317_108569368_+	0.3276923641910991; 0.05624624466009473; 0.3839386088511937	3	0.443372	0.771065	0.539084	0.155145	2.55155	0.57538	0.279214	0.554843	Short
ISG20L2	4	chr1_156721848_156721946_-; chr1_156721975_156722026_-; chr1_156722240_156722291_-; chr1_156723187_156723238_-	0.017031435448768062; 0.003358027937135327; 0.002072444869238965; 0.015745852380871596	1	0.0413089	0.0570547	0.207216	0.190185	0.358656	0.311565	0.835832	1	Short
ISOC1	4	chr5_129113062_129113113_+; chr5_129113210_129113261_+; chr5_129113916_129113967_+; chr5_129113977_129114028_+	0.15509357256316036; 0.32640698996974266; 0.23811305875442468; 0.24338750377847845	2	0.0335762	0.18867	0.43821	0.194823	31.5393	0.887821	1.41689e-07	8.20332e-07	Short
ISY1	2	chr3_129129183_129129234_-; chr3_129129829_129129880_-	0.13668694239816792; 0.13668694239816787	1	0.524195	0.387508	0.475805	0.612492	1.08514	0.502013	0.581253	0.924173	Long
ISYNA1	3	chr19_18434388_18434484_-; chr19_18434548_18434599_-; chr19_18434781_18434872_-	0.1631061445014934; 0.0256854256854257; 0.1374207188160677	1	0.211126	0.0737049	0.551253	0.71436	8.96333	0.611413	0.0113146	0.0323985	Long
ITCH	4	chr20_34507882_34507933_+; chr20_34507976_34508027_+; chr20_34511285_34511336_+; chr20_34511342_34511393_+	0.34870784389038495; 0.12247638214338777; 0.23559211301688632; 0.23559211301688632	1	0.388812	0.73752	0.237365	0.00177305	16.5645	0.746418	0.000252967	0.00097766	Short
ITFG1	3	chr16_47155376_47155427_-; chr16_47155510_47155611_-; chr16_47155614_47155665_-	0.033766833475220914; 0.04408021562390696; 0.010313382148686157	2	0.262786	0.273099	0.3523	0.386067	0.18784	0.351573	0.910356	1	NA
ITGA4	5	chr2_181535562_181535613_+; chr2_181536736_181536787_+; chr2_181537696_181537747_+; chr2_181538631_181538682_+; chr2_181538889_181538940_+	0.4771319323950904; 0.30217625511743157; 0.03153717627401842; 0.08311786252962723; 0.12337499102204985	1	0.0500611	0.527193	0.123375	0	74.6365	0.954098	6.20714e-17	8.21576e-16	Short
ITGA6	3	chr2_172504717_172504768_+; chr2_172506142_172506193_+; chr2_172506226_172506277_+	0.11368970093822672; 0.012659105436481966; 0.10103059550174474	1	0.014579	0.128269	0.217362	0.116331	3.43228	0.493119	0.179759	0.387405	Short
ITGAE	2	chr17_3714628_3714679_-; chr17_3714713_3714764_-	0.006480155698398882; 0.00648015569839866	1	0.491432	0.484951	0.508568	0.515049	0.0905144	0.389215	0.955752	1	Long
ITGAV	4	chr2_186677500_186677551_+; chr2_186677554_186677605_+; chr2_186677639_186677690_+; chr2_186680847_186680898_+	0.20254519330413293; 0.18341883177341511; 0.09980310543336035; 0.4857671305109083	4	0.02543	0.227975	0.947582	0.461815	39.8532	0.906452	2.21809e-09	1.52413e-08	Short
ITGB1	2	chr10_32900318_32900369_-; chr10_32900392_32900443_-	0.032440594693667626; 0.03244059469366789	2	0.888727	0.921168	0.111273	0.0788322	0.873999	0.339678	0.645972	0.971042	Short
ITGB3	3	chr17_47313692_47313743_+; chr17_47316644_47316695_+; chr17_47318993_47319044_+	0.07928411810658131; 0.05747204922877175; 0.0218120688778096	1	0.867981	0.947265	0.0533842	0.0315721	9.28695	0.637131	0.00962421	0.0278785	Short
ITGB5	2	chr3_124762948_124762999_-; chr3_124763163_124763214_-	0.203948320376495; 0.20394832037649513	2	0.614914	0.818862	0.385086	0.181138	25.7341	0.747899	2.58177e-06	1.32091e-05	Short
ITGB8	2	chr7_20415563_20415614_+; chr7_20415703_20415754_+	0.04235779532612516; 0.042357795326124936	1	0.347795	0.305437	0.652205	0.694563	0.492877	0.384434	0.78158	1	Long
ITM2B	3	chr13_48261231_48261282_+; chr13_48261337_48261388_+; chr13_48261819_48261870_+	0.018696803117714655; 0.05757338931369915; 0.07627019243141377	3	0.402216	0.420913	0.093055	0.0167848	50.5447	0.917874	1.0577e-11	9.07438e-11	Short
ITM2C	2	chr2_230879144_230879195_+; chr2_230879197_230879248_+	0.0018725694534347248; 0.0018725694534348358	2	0.497983	0.499855	0.502017	0.500145	0.308134	0.4	0.857215	1	Short
ITPRIP	2	chr10_104309700_104309751_-; chr10_104312145_104312196_-	0.2841709015622059; 0.28417090156220604	2	0.705728	0.989899	0.294272	0.010101	-0.014827	0.405488	1	1	Short
ITPRIPL2	3	chr16_19116423_19116474_+; chr16_19118646_19118697_+; chr16_19121578_19121629_+	0.1877230391723146; 0.12045177045177047; 0.3081748096240849	3	0.304402	0.492125	0.695598	0.387424	0.209753	0.452663	0.900436	1	Short
IVNS1ABP	4	chr1_185296388_185296439_-; chr1_185296449_185296533_-; chr1_185297765_185297816_-; chr1_185297857_185297933_-	0.07821906253512369; 0.080021923597244; 0.08864942136302362; 0.06959156476934408	3	0.355004	0.424596	0.0961199	0.0179009	6.39777	0.543923	0.0408078	0.104274	Short
JADE1	3	chr4_128873240_128873291_+; chr4_128873481_128873532_+; chr4_128875173_128875224_+	0.016419995130639797; 0.15897435897435894; 0.17539435410499893	3	0.271614	0.288034	0.728386	0.552991	0.709886	0.353175	0.701213	1	Short
JADE2	2	chr5_134579424_134579475_+; chr5_134583176_134583227_+	0.4488314263802928; 0.44883142638029244	1	0.292349	0.74118	0.707651	0.25882	28.6985	0.807867	5.86419e-07	3.22854e-06	Short
JAG1	2	chr20_10637684_10637735_-; chr20_10637978_10638056_-	0.09360876464611417; 0.09360876464611423	2	0.854438	0.76083	0.145562	0.23917	1.89105	0.445876	0.388476	0.713877	Long
JAGN1	2	chr3_9893689_9893740_+; chr3_9893798_9893887_+	0.015179881828705666; 0.015179881828705777	2	0.318053	0.333233	0.681947	0.666767	2.31935	0.316623	0.313588	0.610442	Short
JAK1	3	chr1_64831809_64831860_-; chr1_64833229_64833280_-; chr1_64834472_64834523_-	0.003724176723307049; 0.04125477839487002; 0.03753060167156295	2	0.047619	0.0851496	0.0697385	0.0734627	15.5225	0.418575	0.000425925	0.00158731	NA
JAM3	4	chr11_134149882_134149933_+; chr11_134151703_134151754_+; chr11_134152577_134152628_+; chr11_134152675_134152726_+	0.35628247462467694; 0.47787394667333416; 0.015437029015519771; 0.10615444303313756	2	0.0479495	0.404232	0.0155039	0.121658	66.4645	0.955665	3.69332e-15	4.31561e-14	NA
JARID2	3	chr6_15521586_15521637_+; chr6_15521833_15521884_+; chr6_15521971_15522047_+	0.03863035523952321; 0.09649994874000385; 0.1351303039795272	3	0.0664389	0.105069	0.811282	0.676151	-0.180666	0.371308	1	1	Short
JKAMP	3	chr14_59504086_59504137_+; chr14_59504658_59504709_+; chr14_59505297_59505348_+	0.3256661856661856; 0.2725069263402926; 0.05315925932589301	1	0.0148148	0.340481	0.118614	0.0654545	3.95433	0.613314	0.138461	0.308939	Short
JMJD1C	3	chr10_63167225_63167276_-; chr10_63167350_63167401_-; chr10_63167729_63167780_-	0.3109849573632268; 0.1355194660023634; 0.4465044233655904	3	0.0442177	0.490722	0.646599	0.335614	6.18348	0.661743	0.0454229	0.115083	Short
JMJD4	2	chr1_227731191_227731284_-; chr1_227732258_227732354_-	0.3974619804394796; 0.3974619804394798	2	0.164913	0.562375	0.835087	0.437625	3.35579	0.577684	0.186766	0.399438	Short
[truncated: 2,669 more rows]

## Sheet: Table S2
Table S2: 3’ UTR changes in NUDT21 KD data set predicted using DPU approach
[truncated: 4,488 more rows]

[truncated: 7 more sheets: Table S3 & S4, Table S5, Table S6, Table S7, Table S8, Table S9, Table S10]
